# Supplementary material for: Ascidiacea (Chordata: Tunicata) of Greece: an updated checklist
Source: Biodivers Data J. 2016 Nov 1;(4):e9273. doi: 10.3897/BDJ.4.e9273 (PMC5136657; doi:10.3897/BDJ.4.e9273)
Supplement: Supplementary material 1 — Checklist of the ascidian fauna (Tunicata: Ascidiacea) of Greece [file biodiversity_data_journal-4-e9273-s001.xls]

## Sheet: Taxa
Taxon_Local_ID	Kingdom	Subkingdom	Phylum	Subphylum	Superclass	Class	Subclass	Superorder	Order	Suborder	Infraorder	Superfamily	Family	Subfamily	Tribe	Subtribe	Genus	Subgenus	Species	Subspecies	Variety	Form	Authorship	Nomenclature	Feeds on	Symbiotic with	Parasite of	Host of	Native Status	Conservation Status	Distribution	Horizon	Notes
1	Animalia		Chordata			Ascidiacea			Aplousobranchia				Clavelinidae				Clavelina		dellavallei				(Zirpolo, 1825)
2	Animalia		Chordata			Ascidiacea			Aplousobranchia				Clavelinidae				Clavelina		lepadiformis				(Müller, 1776)
3	Animalia		Chordata			Ascidiacea			Aplousobranchia				Didemnidae				Didemnum		amourouxi				Lafargue, 1976
4	Animalia		Chordata			Ascidiacea			Aplousobranchia				Didemnidae				Didemnum		coriaceum				(Drasche, 1883)
5	Animalia		Chordata			Ascidiacea			Aplousobranchia				Didemnidae				Didemnum		drachi				Lafargue, 1975
6	Animalia		Chordata			Ascidiacea			Aplousobranchia				Didemnidae				Didemnum		fulgens				(Milne Edwards, 1841)
7	Animalia		Chordata			Ascidiacea			Aplousobranchia				Didemnidae				Didemnum		granulosum				(Drasche, 1883)
8	Animalia		Chordata			Ascidiacea			Aplousobranchia				Didemnidae				Didemnum		maculosum				(Milne Edwards, 1841)
9	Animalia		Chordata			Ascidiacea			Aplousobranchia				Didemnidae				Didemnum		peyrefittense				Brément, 1913
10	Animalia		Chordata			Ascidiacea			Aplousobranchia				Didemnidae				Diplosoma		listerianum				(Milne Edwards, 1841)										Recorded by: Morri et al. (1999)
11	Animalia		Chordata			Ascidiacea			Aplousobranchia				Didemnidae				Diplosoma		spongiforme				(Giard, 1872)
12	Animalia		Chordata			Ascidiacea			Aplousobranchia				Didemnidae				Lissoclinum		perforatum				(Giard, 1872)										Recorded by: Thessalou-Legaki et al. (2012)
13	Animalia		Chordata			Ascidiacea			Aplousobranchia				Didemnidae				Polysyncraton		bilobatum				Lafargue, 1968
14	Animalia		Chordata			Ascidiacea			Aplousobranchia				Didemnidae				Polysyncraton		lacazei				(Giard, 1872)
15	Animalia		Chordata			Ascidiacea			Aplousobranchia				Didemnidae				Trididemnum		cereum				(Giard, 1872)
16	Animalia		Chordata			Ascidiacea			Aplousobranchia				Didemnidae				Trididemnum		inarmatum				(Drasche, 1883)
17	Animalia		Chordata			Ascidiacea			Aplousobranchia				Polycitoridae				Cystodytes		dellechiajei				(Della Valle, 1877)
18	Animalia		Chordata			Ascidiacea			Aplousobranchia				Polycitoridae				Eudistoma		costai				(Della Valle, 1877)
19	Animalia		Chordata			Ascidiacea			Aplousobranchia				Polycitoridae				Polycitor		crystallinus				(Renier, 1804)
20	Animalia		Chordata			Ascidiacea			Aplousobranchia				Polyclinidae				Aplidium		aegeaensis				(Hartmeyer, 1904)
21	Animalia		Chordata			Ascidiacea			Aplousobranchia				Polyclinidae				Aplidium		albicans				(Milne Edwards, 1841)
22	Animalia		Chordata			Ascidiacea			Aplousobranchia				Polyclinidae				Aplidium		asperum				Drasche, 1883
23	Animalia		Chordata			Ascidiacea			Aplousobranchia				Polyclinidae				Aplidium		conicum				(Olivi, 1792)
24	Animalia		Chordata			Ascidiacea			Aplousobranchia				Polyclinidae				Aplidium		elegans				(Giard, 1872)										Recorded by: Sini et al. (2014)
25	Animalia		Chordata			Ascidiacea			Aplousobranchia				Polyclinidae				Aplidium		nordmanni				(Milne Edwards, 1841)
26	Animalia		Chordata			Ascidiacea			Aplousobranchia				Polyclinidae				Aplidium		pallidum				(Verrill, 1871)
27	Animalia		Chordata			Ascidiacea			Aplousobranchia				Polyclinidae				Aplidium		pseudolobatum				(Pérès, 1956)
28	Animalia		Chordata			Ascidiacea			Aplousobranchia				Polyclinidae				Aplidium		turbinatum				(Savigny, 1816)
29	Animalia		Chordata			Ascidiacea			Aplousobranchia				Polyclinidae				Aplidium		undulatum				Monniot & Gaill, 1978
30	Animalia		Chordata			Ascidiacea			Aplousobranchia				Polyclinidae				Polyclinella		azemai				Harant, 1930
31	Animalia		Chordata			Ascidiacea			Aplousobranchia				Polyclinidae				Polyclinum		aurantium				Milne Edwards, 1841										Recorded by: Morri et al. (1999)
32	Animalia		Chordata			Ascidiacea			Aplousobranchia				Pseudodistomidae				Pseudodistoma		cyrnusense				Pérès, 1952
33	Animalia		Chordata			Ascidiacea			Phlebobranchia				Ascidiidae				Ascidia		colleta				Monniot C. & Monniot F., 1970
34	Animalia		Chordata			Ascidiacea			Phlebobranchia				Ascidiidae				Ascidia		mentula				Müller, 1776
35	Animalia		Chordata			Ascidiacea			Phlebobranchia				Ascidiidae				Ascidia		muricata				Heller, 1874
36	Animalia		Chordata			Ascidiacea			Phlebobranchia				Ascidiidae				Ascidia		salvatoris				(Traustedt, 1885)
37	Animalia		Chordata			Ascidiacea			Phlebobranchia				Ascidiidae				Ascidia		virginea				Müller, 1776
38	Animalia		Chordata			Ascidiacea			Phlebobranchia				Ascidiidae				Ascidiella		aspersa				(Müller, 1776)
39	Animalia		Chordata			Ascidiacea			Phlebobranchia				Ascidiidae				Ascidiella		scabra				(Müller, 1776)
40	Animalia		Chordata			Ascidiacea			Phlebobranchia				Ascidiidae				Phallusia		fumigata				(Grube, 1864)
41	Animalia		Chordata			Ascidiacea			Phlebobranchia				Ascidiidae				Phallusia		mammillata				(Cuvier, 1815)
42	Animalia		Chordata			Ascidiacea			Phlebobranchia				Ascidiidae				Phallusia		nigra				Savigny, 1816										Recorded by: Kondilatos et al. (2010); NIS
43	Animalia		Chordata			Ascidiacea			Phlebobranchia				Cionidae				Ciona		intestinalis				(Linnaeus, 1767)
44	Animalia		Chordata			Ascidiacea			Phlebobranchia				Cionidae				Ciona		roulei				Lahille, 1887										Recorded by: Thessalou-Legaki et al. (2012)
45	Animalia		Chordata			Ascidiacea			Phlebobranchia				Corellidae				Corella		parallelogramma				(Müller, 1776)
46	Animalia		Chordata			Ascidiacea			Phlebobranchia				Corellidae				Rhodosoma		turcicum				(Savigny, 1816)
47	Animalia		Chordata			Ascidiacea			Phlebobranchia				Diazonidae				Diazona		violacea				Savigny, 1816
48	Animalia		Chordata			Ascidiacea			Phlebobranchia				Diazonidae				Rhopalaea		neapolitana				Philippi, 1843
49	Animalia		Chordata			Ascidiacea			Phlebobranchia				Perophoridae				Ecteinascidia		turbinata				Herdman, 1880										Recorded by: Monniot (1983)
50	Animalia		Chordata			Ascidiacea			Phlebobranchia				Perophoridae				Perophora		listeri				Wiegman, 1835
51	Animalia		Chordata			Ascidiacea			Stolidobranchia				Molgulidae				Eugyra		arenosa				(Alder & Hancock, 1848)
52	Animalia		Chordata			Ascidiacea			Stolidobranchia				Molgulidae				Molgula		appendiculata				Heller, 1877
53	Animalia		Chordata			Ascidiacea			Stolidobranchia				Molgulidae				Molgula		manhattensis				(De Kay, 1843)
54	Animalia		Chordata			Ascidiacea			Stolidobranchia				Molgulidae				Molgula		occulta				Kupffer, 1875
55	Animalia		Chordata			Ascidiacea			Stolidobranchia				Pyuridae				Halocynthia		papillosa				(Linnaeus, 1767)
56	Animalia		Chordata			Ascidiacea			Stolidobranchia				Pyuridae				Herdmania		momus				(Savigny, 1816)										Recorded by: Katsanevakis et al. (2014); NIS
57	Animalia		Chordata			Ascidiacea			Stolidobranchia				Pyuridae				Microcosmus		claudicans				(Savigny, 1816)
58	Animalia		Chordata			Ascidiacea			Stolidobranchia				Pyuridae				Microcosmus		nudistigma				Monniot C., 1962
59	Animalia		Chordata			Ascidiacea			Stolidobranchia				Pyuridae				Microcosmus		polymorphus				Heller, 1877
60	Animalia		Chordata			Ascidiacea			Stolidobranchia				Pyuridae				Microcosmus		sabatieri				Roule, 1885
61	Animalia		Chordata			Ascidiacea			Stolidobranchia				Pyuridae				Microcosmus		savignyi				Monniot, 1962
62	Animalia		Chordata			Ascidiacea			Stolidobranchia				Pyuridae				Microcosmus		vulgaris				Heller, 1877
63	Animalia		Chordata			Ascidiacea			Stolidobranchia				Pyuridae				Pyura		dura				(Heller, 1877)
64	Animalia		Chordata			Ascidiacea			Stolidobranchia				Pyuridae				Pyura		microcosmus				(Savigny, 1816)
65	Animalia		Chordata			Ascidiacea			Stolidobranchia				Pyuridae				Pyura		squamulosa				(Alder, 1863)
66	Animalia		Chordata			Ascidiacea			Stolidobranchia				Pyuridae				Pyura		tessellata				(Forbes, 1848)
67	Animalia		Chordata			Ascidiacea			Stolidobranchia				Styelidae				Botryllus		schlosseri				(Pallas, 1766)
68	Animalia		Chordata			Ascidiacea			Stolidobranchia				Styelidae				Botrylloides		leachii				(Savigny, 1816)
69	Animalia		Chordata			Ascidiacea			Stolidobranchia				Styelidae				Distomus		variolosus				Gaertner, 1774
70	Animalia		Chordata			Ascidiacea			Stolidobranchia				Styelidae				Polycarpa		caudata				Monniot C. & Monniot F., 1974
71	Animalia		Chordata			Ascidiacea			Stolidobranchia				Styelidae				Polycarpa		fibrosa				(Stimpson, 1852)
72	Animalia		Chordata			Ascidiacea			Stolidobranchia				Styelidae				Polycarpa		gracilis				Heller, 1877
73	Animalia		Chordata			Ascidiacea			Stolidobranchia				Styelidae				Polycarpa		pomaria				(Savigny, 1816)
74	Animalia		Chordata			Ascidiacea			Stolidobranchia				Styelidae				Styela		canopus				(Savigny, 1816)
75	Animalia		Chordata			Ascidiacea			Stolidobranchia				Styelidae				Styela		plicata				(Lesueur, 1823)

## Sheet: Materials
Taxon_Local_ID	typeStatus	catalogNumber	occurrenceDetails	occurrenceRemarks	recordNumber	recordedBy	individualID	individualCount	sex	lifeStage	reproductiveCondition	behavior	establishmentMeans	occurrenceStatus	preparations	disposition	otherCatalogNumbers	previousIdentifications	associatedMedia	associatedReferences	associatedOccurrences	associatedSequences	taxonID	scientificNameID	acceptedNameUsageID	parentNameUsageID	originalNameUsageID	nameAccordingToID	namePublishedInID	taxonConceptID	scientificName	acceptedNameUsage	parentNameUsage	originalNameUsage	nameAccordingTo	namePublishedIn	higherClassification	kingdom	phylum	class	order	family	genus	subgenus	specificEpithet	infraspecificEpithet	taxonRank	verbatimTaxonRank	scientificNameAuthorship
[truncated: 106 more columns]

## Sheet: ExternalLinks
Taxon_Local_ID	Link type	Link

## Sheet: SpeciesLists
Checklist of species of Ascidiacea (Chordata: Tunicata) of Greece
Antoniadou; Gerovasileiou; Bailly; 2016
Published in Biodiversity Data Journal
Species names scattered or assembled in various ways
CAREFUL: Usage of formulas. If you copy-paste in another worksheet, paste only the values!
You can use Taxon_Local_ID to link with the table taxa (in that case only species and subspecies).
Taxon_Local_ID	Kingdom	Phylum	Class	Order	Family	Genus	Species	Authorship	Rank	Combination	ScientificNameFull	ScientificName	Author	Year	AuthorYear	AuthorshipSimple	AphiaID in WoRMS
1	Animalia	Chordata	Ascidiacea	Aplousobranchia	Clavelinidae	Clavelina	dellavallei	(Zirpolo, 1825)	species	new	Clavelina dellavallei (Zirpolo, 1825)	Clavelina dellavallei	Zirpolo	1825	Zirpolo, 1825	(Zirpolo, 1825)	103551
2	Animalia	Chordata	Ascidiacea	Aplousobranchia	Clavelinidae	Clavelina	lepadiformis	(Müller, 1776)	species	new	Clavelina lepadiformis (Müller, 1776)	Clavelina lepadiformis	Müller	1776	Müller, 1776	(Müller, 1776)	103552
3	Animalia	Chordata	Ascidiacea	Aplousobranchia	Didemnidae	Didemnum	amourouxi	Lafargue, 1976	species	orig	Didemnum amourouxi Lafargue, 1976	Didemnum amourouxi	Lafargue	1976	Lafargue, 1976	Lafargue, 1976	103561
4	Animalia	Chordata	Ascidiacea	Aplousobranchia	Didemnidae	Didemnum	coriaceum	(Drasche, 1883)	species	new	Didemnum coriaceum (Drasche, 1883)	Didemnum coriaceum	Drasche	1883	Drasche, 1883	(Drasche, 1883)	103565
5	Animalia	Chordata	Ascidiacea	Aplousobranchia	Didemnidae	Didemnum	drachi	Lafargue, 1975	species	orig	Didemnum drachi Lafargue, 1975	Didemnum drachi	Lafargue	1975	Lafargue, 1975	Lafargue, 1975	103566
6	Animalia	Chordata	Ascidiacea	Aplousobranchia	Didemnidae	Didemnum	fulgens	(Milne Edwards, 1841)	species	new	Didemnum fulgens (Milne Edwards, 1841)	Didemnum fulgens	Milne Edwards	1841	Milne Edwards, 1841	(Milne Edwards, 1841)	103567
7	Animalia	Chordata	Ascidiacea	Aplousobranchia	Didemnidae	Didemnum	granulosum	(Drasche, 1883)	species	new	Didemnum granulosum (Drasche, 1883)	Didemnum granulosum	Drasche	1883	Drasche, 1883	(Drasche, 1883)	103568
8	Animalia	Chordata	Ascidiacea	Aplousobranchia	Didemnidae	Didemnum	maculosum	(Milne Edwards, 1841)	species	new	Didemnum maculosum (Milne Edwards, 1841)	Didemnum maculosum	Scacchi & Philippi	1841	Scacchi & Philippi, 1841	(Scacchi & Philippi, 1841)	103570
9	Animalia	Chordata	Ascidiacea	Aplousobranchia	Didemnidae	Didemnum	peyrefittense	Brément, 1913	species	orig	Didemnum peyrefittense Brément, 1913	Didemnum peyrefittense	Brément	1913	Brément, 1913	Brément, 1913	250580
10	Animalia	Chordata	Ascidiacea	Aplousobranchia	Didemnidae	Diplosoma	listerianum	(Milne Edwards, 1841)	species	new	Diplosoma listerianum (Milne Edwards, 1841)	Diplosoma listerianum	Milne Edwards	1841	Milne Edwards, 1841	(Milne Edwards, 1841)	103579
11	Animalia	Chordata	Ascidiacea	Aplousobranchia	Didemnidae	Diplosoma	spongiforme	(Giard, 1872)	species	new	Diplosoma spongiforme (Giard, 1872)	Diplosoma spongiforme	Giard	1872	Giard, 1872	(Giard, 1872)	103582
12	Animalia	Chordata	Ascidiacea	Aplousobranchia	Didemnidae	Lissoclinum	perforatum	(Giard, 1872)	species	new	Lissoclinum perforatum (Giard, 1872)	Lissoclinum perforatum	Giard	1872	Giard, 1872	(Giard, 1872)	103585
13	Animalia	Chordata	Ascidiacea	Aplousobranchia	Didemnidae	Polysyncraton	bilobatum	Lafargue, 1968	species	orig	Polysyncraton bilobatum Lafargue, 1968	Polysyncraton bilobatum	Lafargue	1968	Lafargue, 1968	Lafargue, 1968	103590
14	Animalia	Chordata	Ascidiacea	Aplousobranchia	Didemnidae	Polysyncraton	lacazei	(Giard, 1872)	species	new	Polysyncraton lacazei (Giard, 1872)	Polysyncraton lacazei	Giard	1872	Giard, 1872	(Giard, 1872)	103593
15	Animalia	Chordata	Ascidiacea	Aplousobranchia	Didemnidae	Trididemnum	cereum	(Giard, 1872)	species	new	Trididemnum cereum (Giard, 1872)	Trididemnum cereum	Giard	1872	Giard, 1872	(Giard, 1872)	103594
16	Animalia	Chordata	Ascidiacea	Aplousobranchia	Didemnidae	Trididemnum	inarmatum	(Drasche, 1883)	species	new	Trididemnum inarmatum (Drasche, 1883)	Trididemnum inarmatum	Drasche	1883	Drasche, 1883	(Drasche, 1883)	103596
17	Animalia	Chordata	Ascidiacea	Aplousobranchia	Polycitoridae	Cystodytes	dellechiajei	(Della Valle, 1877)	species	new	Cystodytes dellechiajei (Della Valle, 1877)	Cystodytes dellechiajei	Della Valle	1877	Della Valle, 1877	(Della Valle, 1877)	103601
18	Animalia	Chordata	Ascidiacea	Aplousobranchia	Polycitoridae	Eudistoma	costai	(Della Valle, 1877)	species	new	Eudistoma costai (Della Valle, 1877)	Eudistoma costai	Della Valle	1877	Della Valle, 1877	(Della Valle, 1877)	103614
19	Animalia	Chordata	Ascidiacea	Aplousobranchia	Polycitoridae	Polycitor	crystallinus	(Renier, 1804)	species	new	Polycitor crystallinus (Renier, 1804)	Polycitor crystallinus	Renier	1804	Renier, 1804	(Renier, 1804)	103626
20	Animalia	Chordata	Ascidiacea	Aplousobranchia	Polyclinidae	Aplidium	aegeaensis	(Hartmeyer, 1904)	species	new	Aplidium aegeaensis (Hartmeyer, 1904)	Aplidium aegeaensis	Hartmeyer	1904	Hartmeyer, 1904	(Hartmeyer, 1904)	103633
21	Animalia	Chordata	Ascidiacea	Aplousobranchia	Polyclinidae	Aplidium	albicans	(Milne Edwards, 1841)	species	new	Aplidium albicans (Milne Edwards, 1841)	Aplidium albicans	Milne Edwards	1841	Milne Edwards, 1841	(Milne Edwards, 1841)	103634
22	Animalia	Chordata	Ascidiacea	Aplousobranchia	Polyclinidae	Aplidium	asperum	Drasche, 1883	species	orig	Aplidium asperum Drasche, 1883	Aplidium asperum	Drasche	1883	Drasche, 1883	Drasche, 1883	103637
23	Animalia	Chordata	Ascidiacea	Aplousobranchia	Polyclinidae	Aplidium	conicum	(Olivi, 1792)	species	new	Aplidium conicum (Olivi, 1792)	Aplidium conicum	Olivi	1792	Olivi, 1792	(Olivi, 1792)	103641
24	Animalia	Chordata	Ascidiacea	Aplousobranchia	Polyclinidae	Aplidium	elegans	(Giard, 1872)	species	new	Aplidium elegans (Giard, 1872)	Aplidium elegans	Giard	1872	Giard, 1872	(Giard, 1872)	103643
25	Animalia	Chordata	Ascidiacea	Aplousobranchia	Polyclinidae	Aplidium	nordmanni	(Milne Edwards, 1841)	species	new	Aplidium nordmanni (Milne Edwards, 1841)	Aplidium nordmanni	Milne Edwards	1841	Milne Edwards, 1841	(Milne Edwards, 1841)	103656
26	Animalia	Chordata	Ascidiacea	Aplousobranchia	Polyclinidae	Aplidium	pallidum	(Verrill, 1871)	species	new	Aplidium pallidum (Verrill, 1871)	Aplidium pallidum	Verrill	1871	Verrill, 1871	(Verrill, 1871)	103658
27	Animalia	Chordata	Ascidiacea	Aplousobranchia	Polyclinidae	Aplidium	pseudolobatum	(Pérès, 1956)	species	new	Aplidium pseudolobatum (Pérès, 1956)	Aplidium pseudolobatum	Pérès	1956	Pérès, 1956	(Pérès, 1956)	103661
28	Animalia	Chordata	Ascidiacea	Aplousobranchia	Polyclinidae	Aplidium	turbinatum	(Savigny, 1816)	species	new	Aplidium turbinatum (Savigny, 1816)	Aplidium turbinatum	Savigny	1816	Savigny, 1816	(Savigny, 1816)	103670
29	Animalia	Chordata	Ascidiacea	Aplousobranchia	Polyclinidae	Aplidium	undulatum	Monniot & Gaill, 1978	species	orig	Aplidium undulatum Monniot & Gaill, 1978	Aplidium undulatum	Monniot & Gaill	1978	Monniot & Gaill, 1978	Monniot & Gaill, 1978	249948
30	Animalia	Chordata	Ascidiacea	Aplousobranchia	Polyclinidae	Polyclinella	azemai	Harant, 1930	species	orig	Polyclinella azemai Harant, 1930	Polyclinella azemai	Harant	1930	Harant, 1930	Harant, 1930	103673
31	Animalia	Chordata	Ascidiacea	Aplousobranchia	Polyclinidae	Polyclinum	aurantium	Milne Edwards, 1841	species	orig	Polyclinum aurantium Milne Edwards, 1841	Polyclinum aurantium	Milne Edwards	1841	Milne Edwards, 1841	Milne Edwards, 1841	103674
32	Animalia	Chordata	Ascidiacea	Aplousobranchia	Pseudodistomidae	Pseudodistoma	cyrnusense	Pérès, 1952	species	orig	Pseudodistoma cyrnusense Pérès, 1952	Pseudodistoma cyrnusense	Pérès	1952	Pérès, 1952	Pérès, 1952	103679
33	Animalia	Chordata	Ascidiacea	Phlebobranchia	Ascidiidae	Ascidia	colleta	Monniot C. & Monniot F., 1970	species	orig	Ascidia colleta Monniot C. & Monniot F., 1970	Ascidia colleta	Monniot C. & Monniot F.	1970	Monniot C. & Monniot F., 1970	Monniot C. & Monniot F., 1970	236664
34	Animalia	Chordata	Ascidiacea	Phlebobranchia	Ascidiidae	Ascidia	mentula	Müller, 1776	species	orig	Ascidia mentula Müller, 1776	Ascidia mentula	Müller	1776	Müller, 1776	Müller, 1776	103710
35	Animalia	Chordata	Ascidiacea	Phlebobranchia	Ascidiidae	Ascidia	muricata	Heller, 1874	species	orig	Ascidia muricata Heller, 1874	Ascidia muricata	Heller	1874	Heller, 1874	Heller, 1874	103712
36	Animalia	Chordata	Ascidiacea	Phlebobranchia	Ascidiidae	Ascidia	salvatoris	(Traustedt, 1885)	species	new	Ascidia salvatoris (Traustedt, 1885)	Ascidia salvatoris	Traustedt	1885	Traustedt, 1885	(Traustedt, 1885)	103715
37	Animalia	Chordata	Ascidiacea	Phlebobranchia	Ascidiidae	Ascidia	virginea	Müller, 1776	species	orig	Ascidia virginea Müller, 1776	Ascidia virginea	Müller	1776	Müller, 1776	Müller, 1776	103717
38	Animalia	Chordata	Ascidiacea	Phlebobranchia	Ascidiidae	Ascidiella	aspersa	(Müller, 1776)	species	new	Ascidiella aspersa (Müller, 1776)	Ascidiella aspersa	Müller	1776	Müller, 1776	(Müller, 1776)	103718
39	Animalia	Chordata	Ascidiacea	Phlebobranchia	Ascidiidae	Ascidiella	scabra	(Müller, 1776)	species	new	Ascidiella scabra (Müller, 1776)	Ascidiella scabra	Müller	1776	Müller, 1776	(Müller, 1776)	103719
40	Animalia	Chordata	Ascidiacea	Phlebobranchia	Ascidiidae	Phallusia	fumigata	(Grube, 1864)	species	new	Phallusia fumigata (Grube, 1864)	Phallusia fumigata	Grube	1864	Grube, 1864	(Grube, 1864)	103722
41	Animalia	Chordata	Ascidiacea	Phlebobranchia	Ascidiidae	Phallusia	mammillata	(Cuvier, 1815)	species	new	Phallusia mammillata (Cuvier, 1815)	Phallusia mammillata	Cuvier	1815	Cuvier, 1815	(Cuvier, 1815)	103724
42	Animalia	Chordata	Ascidiacea	Phlebobranchia	Ascidiidae	Phallusia	nigra	Savigny, 1816	species	orig	Phallusia nigra Savigny, 1816	Phallusia nigra	Savigny	1816	Savigny, 1816	Savigny, 1816	103725
43	Animalia	Chordata	Ascidiacea	Phlebobranchia	Cionidae	Ciona	intestinalis	(Linnaeus, 1767)	species	new	Ciona intestinalis (Linnaeus, 1767)	Ciona intestinalis	Linnaeus	1767	Linnaeus, 1767	(Linnaeus, 1767)	103732
44	Animalia	Chordata	Ascidiacea	Phlebobranchia	Cionidae	Ciona	roulei	Lahille, 1887	species	orig	Ciona roulei Lahille, 1887	Ciona roulei	Lahille	1887	Lahille, 1887	Lahille, 1887	236663
45	Animalia	Chordata	Ascidiacea	Phlebobranchia	Corellidae	Corella	parallelogramma	(Müller, 1776)	species	new	Corella parallelogramma (Müller, 1776)	Corella parallelogramma	Müller	1776	Müller, 1776	(Müller, 1776)	103743
46	Animalia	Chordata	Ascidiacea	Phlebobranchia	Corellidae	Rhodosoma	turcicum	(Savigny, 1816)	species	new	Rhodosoma turcicum (Savigny, 1816)	Rhodosoma turcicum	Savigny	1816	Savigny, 1816	(Savigny, 1816)	103749
47	Animalia	Chordata	Ascidiacea	Phlebobranchia	Diazonidae	Diazona	violacea	Savigny, 1816	species	orig	Diazona violacea Savigny, 1816	Diazona violacea	Savigny	1816	Savigny, 1816	Savigny, 1816	103733
48	Animalia	Chordata	Ascidiacea	Phlebobranchia	Diazonidae	Rhopalaea	neapolitana	Philippi, 1843	species	orig	Rhopalaea neapolitana Philippi, 1843	Rhopalaea neapolitana	Philippi	1843	Philippi, 1843	Philippi, 1843	103736
49	Animalia	Chordata	Ascidiacea	Phlebobranchia	Perophoridae	Ecteinascidia	turbinata	Herdman, 1880	species	orig	Ecteinascidia turbinata Herdman, 1880	Ecteinascidia turbinata	Herdman	1880	Herdman, 1880	Herdman, 1880	103756
50	Animalia	Chordata	Ascidiacea	Phlebobranchia	Perophoridae	Perophora	listeri	Wiegman, 1835	species	orig	Perophora listeri Wiegman, 1835	Perophora listeri	Wiegman	1835	Wiegman, 1835	Wiegman, 1835	103759
51	Animalia	Chordata	Ascidiacea	Stolidobranchia	Molgulidae	Eugyra	arenosa	(Alder & Hancock, 1848)	species	new	Eugyra arenosa (Alder & Hancock, 1848)	Eugyra arenosa	Alder & Hancock	1848	Alder & Hancock, 1848	(Alder & Hancock, 1848)	103764
52	Animalia	Chordata	Ascidiacea	Stolidobranchia	Molgulidae	Molgula	appendiculata	Heller, 1877	species	orig	Molgula appendiculata Heller, 1877	Molgula appendiculata	Heller	1877	Heller, 1877	Heller, 1877	103771
53	Animalia	Chordata	Ascidiacea	Stolidobranchia	Molgulidae	Molgula	manhattensis	(De Kay, 1843)	species	new	Molgula manhattensis (De Kay, 1843)	Molgula manhattensis	De Kay	1843	De Kay, 1843	(De Kay, 1843)	103788
54	Animalia	Chordata	Ascidiacea	Stolidobranchia	Molgulidae	Molgula	occulta	Kupffer, 1875	species	orig	Molgula occulta Kupffer, 1875	Molgula occulta	Kupffer	1875	Kupffer, 1875	Kupffer, 1875	103791
55	Animalia	Chordata	Ascidiacea	Stolidobranchia	Pyuridae	Halocynthia	papillosa	(Linnaeus, 1767)	species	new	Halocynthia papillosa (Linnaeus, 1767)	Halocynthia papillosa	Linnaeus	1767	Linnaeus, 1767	(Linnaeus, 1767)	103827
56	Animalia	Chordata	Ascidiacea	Stolidobranchia	Pyuridae	Herdmania	momus	(Savigny, 1816)	species	new	Herdmania momus (Savigny, 1816)	Herdmania momus	Savigny	1816	Savigny, 1816	(Savigny, 1816)	103830
57	Animalia	Chordata	Ascidiacea	Stolidobranchia	Pyuridae	Microcosmus	claudicans	(Savigny, 1816)	species	new	Microcosmus claudicans (Savigny, 1816)	Microcosmus claudicans	Savigny	1816	Savigny, 1816	(Savigny, 1816)	103837
58	Animalia	Chordata	Ascidiacea	Stolidobranchia	Pyuridae	Microcosmus	nudistigma	Monniot C., 1962	species	orig	Microcosmus nudistigma Monniot C., 1962	Microcosmus nudistigma	Monniot C.	1962	Monniot C., 1962	Monniot C., 1962	103841
59	Animalia	Chordata	Ascidiacea	Stolidobranchia	Pyuridae	Microcosmus	polymorphus	Heller, 1877	species	orig	Microcosmus polymorphus Heller, 1877	Microcosmus polymorphus	Heller	1877	Heller, 1877	Heller, 1877	103842
60	Animalia	Chordata	Ascidiacea	Stolidobranchia	Pyuridae	Microcosmus	sabatieri	Roule, 1885	species	orig	Microcosmus sabatieri Roule, 1885	Microcosmus sabatieri	Roule	1885	Roule, 1885	Roule, 1885	103844
61	Animalia	Chordata	Ascidiacea	Stolidobranchia	Pyuridae	Microcosmus	savignyi	Monniot, 1962	species	orig	Microcosmus savignyi Monniot, 1962	Microcosmus savignyi	Monniot	1962	Monniot, 1962	Monniot, 1962	103845
62	Animalia	Chordata	Ascidiacea	Stolidobranchia	Pyuridae	Microcosmus	vulgaris	Heller, 1877	species	orig	Microcosmus vulgaris Heller, 1877	Microcosmus vulgaris	Heller	1877	Heller, 1877	Heller, 1877	103846
63	Animalia	Chordata	Ascidiacea	Stolidobranchia	Pyuridae	Pyura	dura	(Heller, 1877)	species	new	Pyura dura (Heller, 1877)	Pyura dura	Heller	1877	Heller, 1877	(Heller, 1877)	103849
64	Animalia	Chordata	Ascidiacea	Stolidobranchia	Pyuridae	Pyura	microcosmus	(Savigny, 1816)	species	new	Pyura microcosmus (Savigny, 1816)	Pyura microcosmus	Savigny	1816	Savigny, 1816	(Savigny, 1816)	103851
65	Animalia	Chordata	Ascidiacea	Stolidobranchia	Pyuridae	Pyura	squamulosa	(Alder, 1863)	species	new	Pyura squamulosa (Alder, 1863)	Pyura squamulosa	Alder	1863	Alder, 1863	(Alder, 1863)	103852
66	Animalia	Chordata	Ascidiacea	Stolidobranchia	Pyuridae	Pyura	tessellata	(Forbes, 1848)	species	new	Pyura tessellata (Forbes, 1848)	Pyura tessellata	Forbes	1848	Forbes, 1848	(Forbes, 1848)	103853
67	Animalia	Chordata	Ascidiacea	Stolidobranchia	Styelidae	Botryllus	schlosseri	(Pallas, 1766)	species	new	Botryllus schlosseri (Pallas, 1766)	Botryllus schlosseri	Pallas	1766	Pallas, 1766	(Pallas, 1766)	103862
68	Animalia	Chordata	Ascidiacea	Stolidobranchia	Styelidae	Botrylloides	leachii	(Savigny, 1816)	species	new	Botrylloides leachii (Savigny, 1816)	Botrylloides leachii	Savigny	1816	Savigny, 1816	(Savigny, 1816)	250081
69	Animalia	Chordata	Ascidiacea	Stolidobranchia	Styelidae	Distomus	variolosus	Gaertner, 1774	species	orig	Distomus variolosus Gaertner, 1774	Distomus variolosus	Gaertner	1774	Gaertner, 1774	Gaertner, 1774	103890
70	Animalia	Chordata	Ascidiacea	Stolidobranchia	Styelidae	Polycarpa	caudata	Monniot C. & Monniot F., 1974	species	orig	Polycarpa caudata Monniot C. & Monniot F., 1974	Polycarpa caudata	Monniot C. & Monniot F.	1974	Monniot C. & Monniot F., 1974	Monniot C. & Monniot F., 1974	103898
71	Animalia	Chordata	Ascidiacea	Stolidobranchia	Styelidae	Polycarpa	fibrosa	(Stimpson, 1852)	species	new	Polycarpa fibrosa (Stimpson, 1852)	Polycarpa fibrosa	Stimpson	1852	Stimpson, 1852	(Stimpson, 1852)	103902
72	Animalia	Chordata	Ascidiacea	Stolidobranchia	Styelidae	Polycarpa	gracilis	Heller, 1877	species	orig	Polycarpa gracilis Heller, 1877	Polycarpa gracilis	Heller	1877	Heller, 1877	Heller, 1877	103903
73	Animalia	Chordata	Ascidiacea	Stolidobranchia	Styelidae	Polycarpa	pomaria	(Savigny, 1816)	species	new	Polycarpa pomaria (Savigny, 1816)	Polycarpa pomaria	Savigny	1816	Savigny, 1816	(Savigny, 1816)	103909
74	Animalia	Chordata	Ascidiacea	Stolidobranchia	Styelidae	Styela	canopus	(Savigny, 1816)	species	new	Styela canopus (Savigny, 1816)	Styela canopus	Savigny	1816	Savigny, 1816	(Savigny, 1816)	103926
75	Animalia	Chordata	Ascidiacea	Stolidobranchia	Styelidae	Styela	plicata	(Lesueur, 1823)	species	new	Styela plicata (Lesueur, 1823)	Styela plicata	Lesueur	1823	Lesueur, 1823	(Lesueur, 1823)	103936

## Sheet: ClassificationLists
Checklist of species of Ascidiacea (Chordata: Tunicata) of Greece
Antoniadou; Gerovasileiou; Bailly; 2016
Published in Biodiversity Data Journal
3 different layout for the list
CAREFUL: Usage of formulas. If you copy-paste in another worksheet, paste only the values!															Text in grey character are to be ignored. This for the preparation of the lists.
You can use Taxon_Local_ID to link with the table taxa (in that case only species and subspecies).
		Simple taxon list		1 col. Indented taxon list		Classification list with taxon # per rank									Additional info			List preparation																						Result of Match Taxa from WoRMS
						Kingdom	Phylum		Class	Order	Family	Genus	Species
Rank		TaxonName		TaxonNameInd		1	1	1	1	1	12	25	55		AphiaID in WoRMS	Authorship (WoRMS)		Taxon_Local_ID	Kingdom	Phylum		Class	Order	Family	Genus	Species	Authorship	Preparation fields												AphiaID	Match type	ScientificName	Authority	ctrlTaxon	crtlAuthorship
Kingdom		Animalia		Animalia		Animalia									2				Animalia									1	1	0	0	0	0	0	0		1	Kingdom		2	exact	Animalia		TRUE		Animalia	2
Phylum		Chordata		Chordata			Chordata								1821	Haeckel, 1874			Animalia	Chordata								2	1	1	0	0	0	0	0		2	Phylum		1821	exact	Chordata	Haeckel, 1874	TRUE		Aplidium	103471
Subphylum		Tunicata		Tunicata				Tunicata							146420	Lamarck, 1816			Animalia	Chordata	Tunicata																			146420	exact	Tunicata	Lamarck, 1816	TRUE		Aplidium aegeaensis	103633
Class		Ascidiacea		Ascidiacea					Ascidiacea						1839	Blainville, 1824			Animalia	Chordata	Tunicata	Ascidiacea						3	1	1	1	0	0	0	0		3	Class		1839	exact	Ascidiacea	Blainville, 1824	TRUE		Aplidium albicans	103634
Order		Aplousobranchia		Aplousobranchia						Aplousobranchia					103434	Lahille, 1886			Animalia	Chordata	Tunicata	Ascidiacea	Aplousobranchia					4	1	1	1	1	0	0	0		4	Order		103434	exact	Aplousobranchia	Lahille, 1886	TRUE		Aplidium asperum	103637
Family		Clavelinidae		Clavelinidae							Clavelinidae				103438	Forbes & Hanley, 1848			Animalia	Chordata	Tunicata	Ascidiacea	Aplousobranchia	Clavelinidae				5	1	1	1	1	1	0	0		5	Family		103438	exact	Clavelinidae	Forbes & Hanley, 1848	TRUE		Aplidium conicum	103641
Genus		Clavelina		Clavelina								Clavelina			103453	Savigny, 1816			Animalia	Chordata	Tunicata	Ascidiacea	Aplousobranchia	Clavelinidae	Clavelina			6	1	1	1	1	1	1	0		6	Genus		103453	exact	Clavelina	Savigny, 1816	TRUE		Aplidium elegans	103643
Species		Clavelina dellavallei		Clavelina dellavallei									Clavelina dellavallei		103551	(Zirpolo, 1825)		1	Animalia	Chordata	Tunicata	Ascidiacea	Aplousobranchia	Clavelinidae	Clavelina	dellavallei	(Zirpolo, 1825)	7	1	1	1	1	1	1	1		7	Species		103551	exact	Clavelina dellavallei	(Zirpolo, 1825)	TRUE	TRUE	Aplidium nordmanni	103656
Species		Clavelina lepadiformis		Clavelina lepadiformis									Clavelina lepadiformis		103552	(Müller, 1776)		2	Animalia	Chordata	Tunicata	Ascidiacea	Aplousobranchia	Clavelinidae	Clavelina	lepadiformis	(Müller, 1776)	7	1	1	1	1	1	1	1					103552	exact	Clavelina lepadiformis	(Müller, 1776)	TRUE	TRUE	Aplidium pallidum	103658
Family		Didemnidae		Didemnidae							Didemnidae				103439	Giard, 1872			Animalia	Chordata	Tunicata	Ascidiacea	Aplousobranchia	Didemnidae				5	1	1	1	1	1	0	0					103439	exact	Didemnidae	Giard, 1872	TRUE		Aplidium pseudolobatum	103661
Genus		Didemnum		Didemnum								Didemnum			103456	Savigny, 1816			Animalia	Chordata	Tunicata	Ascidiacea	Aplousobranchia	Didemnidae	Didemnum			6	1	1	1	1	1	1	0					103456	exact	Didemnum	Savigny, 1816	TRUE		Aplidium turbinatum	103670
Species		Didemnum amourouxi		Didemnum amourouxi									Didemnum amourouxi		103561	Lafargue, 1976		3	Animalia	Chordata	Tunicata	Ascidiacea	Aplousobranchia	Didemnidae	Didemnum	amourouxi	Lafargue, 1976	7	1	1	1	1	1	1	1					103561	exact	Didemnum amourouxi	Lafargue, 1976	TRUE	TRUE	Aplidium undulatum	249948
Species		Didemnum coriaceum		Didemnum coriaceum									Didemnum coriaceum		103565	(Drasche, 1883)		4	Animalia	Chordata	Tunicata	Ascidiacea	Aplousobranchia	Didemnidae	Didemnum	coriaceum	(Drasche, 1883)	7	1	1	1	1	1	1	1					103565	exact	Didemnum coriaceum	(Drasche, 1883)	TRUE	TRUE	Aplousobranchia	103434
Species		Didemnum drachi		Didemnum drachi									Didemnum drachi		103566	Lafargue, 1975		5	Animalia	Chordata	Tunicata	Ascidiacea	Aplousobranchia	Didemnidae	Didemnum	drachi	Lafargue, 1975	7	1	1	1	1	1	1	1					103566	exact	Didemnum drachi	Lafargue, 1975	TRUE	TRUE	Ascidia	103483
Species		Didemnum fulgens		Didemnum fulgens									Didemnum fulgens		103567	(Milne Edwards, 1841)		6	Animalia	Chordata	Tunicata	Ascidiacea	Aplousobranchia	Didemnidae	Didemnum	fulgens	(Milne Edwards, 1841)	7	1	1	1	1	1	1	1					103567	exact	Didemnum fulgens	(Milne Edwards, 1841)	TRUE	TRUE	Ascidia colleta	236664
Species		Didemnum granulosum		Didemnum granulosum									Didemnum granulosum		103568	(Drasche, 1883)		7	Animalia	Chordata	Tunicata	Ascidiacea	Aplousobranchia	Didemnidae	Didemnum	granulosum	(Drasche, 1883)	7	1	1	1	1	1	1	1					103568	exact	Didemnum granulosum	(Drasche, 1883)	TRUE	TRUE	Ascidia mentula	103710
Species		Didemnum maculosum		Didemnum maculosum									Didemnum maculosum		103570	(Milne Edwards, 1841)		8	Animalia	Chordata	Tunicata	Ascidiacea	Aplousobranchia	Didemnidae	Didemnum	maculosum	(Milne Edwards, 1841)	7	1	1	1	1	1	1	1					103570	exact	Didemnum maculosum	(Milne Edwards, 1841)	TRUE	TRUE	Ascidia muricata	103712
Species		Didemnum peyrefittense		Didemnum peyrefittense									Didemnum peyrefittense		250580	Brément, 1913		9	Animalia	Chordata	Tunicata	Ascidiacea	Aplousobranchia	Didemnidae	Didemnum	peyrefittense	Brément, 1913	7	1	1	1	1	1	1	1					250580	exact	Didemnum peyrefittense	Brément, 1913	TRUE	TRUE	Ascidia salvatoris	103715
Genus		Diplosoma		Diplosoma								Diplosoma			103457	Macdonald, 1859			Animalia	Chordata	Tunicata	Ascidiacea	Aplousobranchia	Didemnidae	Diplosoma			6	1	1	1	1	1	1	0					103457	exact	Diplosoma	Macdonald, 1859	TRUE		Ascidia virginea	103717
Species		Diplosoma listerianum		Diplosoma listerianum									Diplosoma listerianum		103579	(Milne Edwards, 1841)		10	Animalia	Chordata	Tunicata	Ascidiacea	Aplousobranchia	Didemnidae	Diplosoma	listerianum	(Milne Edwards, 1841)	7	1	1	1	1	1	1	1					103579	exact	Diplosoma listerianum	(Milne Edwards, 1841)	TRUE	TRUE	Ascidiacea	1839
Species		Diplosoma spongiforme		Diplosoma spongiforme									Diplosoma spongiforme		103582	(Giard, 1872)		11	Animalia	Chordata	Tunicata	Ascidiacea	Aplousobranchia	Didemnidae	Diplosoma	spongiforme	(Giard, 1872)	7	1	1	1	1	1	1	1					103582	exact	Diplosoma spongiforme	(Giard, 1872)	TRUE	TRUE	Ascidiella	103484
Genus		Lissoclinum		Lissoclinum								Lissoclinum			103459	Verrill, 1871			Animalia	Chordata	Tunicata	Ascidiacea	Aplousobranchia	Didemnidae	Lissoclinum			6	1	1	1	1	1	1	0					103459	exact	Lissoclinum	Verrill, 1871	TRUE		Ascidiella aspersa	103718
Species		Lissoclinum perforatum		Lissoclinum perforatum									Lissoclinum perforatum		103585	(Giard, 1872)		12	Animalia	Chordata	Tunicata	Ascidiacea	Aplousobranchia	Didemnidae	Lissoclinum	perforatum	(Giard, 1872)	7	1	1	1	1	1	1	1					103585	exact	Lissoclinum perforatum	(Giard, 1872)	TRUE	TRUE	Ascidiella scabra	103719
Genus		Polysyncraton		Polysyncraton								Polysyncraton			103460	Nott, 1892			Animalia	Chordata	Tunicata	Ascidiacea	Aplousobranchia	Didemnidae	Polysyncraton			6	1	1	1	1	1	1	0					103460	exact	Polysyncraton	Nott, 1892	TRUE		Ascidiidae	103443
Species		Polysyncraton bilobatum		Polysyncraton bilobatum									Polysyncraton bilobatum		103590	Lafargue, 1968		13	Animalia	Chordata	Tunicata	Ascidiacea	Aplousobranchia	Didemnidae	Polysyncraton	bilobatum	Lafargue, 1968	7	1	1	1	1	1	1	1					103590	exact	Polysyncraton bilobatum	Lafargue, 1968	TRUE	TRUE	Botrylloides leachii	250081
Species		Polysyncraton lacazei		Polysyncraton lacazei									Polysyncraton lacazei		103593	(Giard, 1872)		14	Animalia	Chordata	Tunicata	Ascidiacea	Aplousobranchia	Didemnidae	Polysyncraton	lacazei	(Giard, 1872)	7	1	1	1	1	1	1	1					103593	exact	Polysyncraton lacazei	(Giard, 1872)	TRUE	TRUE	Botryllus	103529
Genus		Trididemnum		Trididemnum								Trididemnum			103461	Della Valle, 1881			Animalia	Chordata	Tunicata	Ascidiacea	Aplousobranchia	Didemnidae	Trididemnum			6	1	1	1	1	1	1	0					103461	exact	Trididemnum	Della Valle, 1881	TRUE		Botryllus schlosseri	103862
Species		Trididemnum cereum		Trididemnum cereum									Trididemnum cereum		103594	(Giard, 1872)		15	Animalia	Chordata	Tunicata	Ascidiacea	Aplousobranchia	Didemnidae	Trididemnum	cereum	(Giard, 1872)	7	1	1	1	1	1	1	1					103594	exact	Trididemnum cereum	(Giard, 1872)	TRUE	TRUE	Chordata	1821
Species		Trididemnum inarmatum		Trididemnum inarmatum									Trididemnum inarmatum		103596	(Drasche, 1883)		16	Animalia	Chordata	Tunicata	Ascidiacea	Aplousobranchia	Didemnidae	Trididemnum	inarmatum	(Drasche, 1883)	7	1	1	1	1	1	1	1					103596	exact	Trididemnum inarmatum	(Drasche, 1883)	TRUE	TRUE	Ciona	103488
Family		Polycitoridae		Polycitoridae							Polycitoridae				103440	Michaelsen, 1904			Animalia	Chordata	Tunicata	Ascidiacea	Aplousobranchia	Polycitoridae				5	1	1	1	1	1	0	0					103440	exact	Polycitoridae	Michaelsen, 1904	TRUE		Ciona intestinalis	103732
Genus		Cystodytes		Cystodytes								Cystodytes			103463	Drasche, 1884			Animalia	Chordata	Tunicata	Ascidiacea	Aplousobranchia	Polycitoridae	Cystodytes			6	1	1	1	1	1	1	0					103463	exact	Cystodytes	Drasche, 1884	TRUE		Ciona roulei	236663
Species		Cystodytes dellechiajei		Cystodytes dellechiajei									Cystodytes dellechiajei		103601	(Della Valle, 1877)		17	Animalia	Chordata	Tunicata	Ascidiacea	Aplousobranchia	Polycitoridae	Cystodytes	dellechiajei	(Della Valle, 1877)	7	1	1	1	1	1	1	1					103601	exact	Cystodytes dellechiajei	(Della Valle, 1877)	TRUE	TRUE	Cionidae	103444
Genus		Eudistoma		Eudistoma								Eudistoma			103465	Caullery, 1909			Animalia	Chordata	Tunicata	Ascidiacea	Aplousobranchia	Polycitoridae	Eudistoma			6	1	1	1	1	1	1	0					103465	exact	Eudistoma	Caullery, 1909	TRUE		Clavelina	103453
Species		Eudistoma costai		Eudistoma costai									Eudistoma costai		103614	(Della Valle, 1877)		18	Animalia	Chordata	Tunicata	Ascidiacea	Aplousobranchia	Polycitoridae	Eudistoma	costai	(Della Valle, 1877)	7	1	1	1	1	1	1	1					103614	exact	Eudistoma costai	(Della Valle, 1877)	TRUE	TRUE	Clavelina dellavallei	103551
Genus		Polycitor		Polycitor								Polycitor			103466	Renier, 1804			Animalia	Chordata	Tunicata	Ascidiacea	Aplousobranchia	Polycitoridae	Polycitor			6	1	1	1	1	1	1	0					103466	exact	Polycitor	Renier, 1804	TRUE		Clavelina lepadiformis	103552
Species		Polycitor crystallinus		Polycitor crystallinus									Polycitor crystallinus		103626	(Renier, 1804)		19	Animalia	Chordata	Tunicata	Ascidiacea	Aplousobranchia	Polycitoridae	Polycitor	crystallinus	(Renier, 1804)	7	1	1	1	1	1	1	1					103626	exact	Polycitor crystallinus	(Renier, 1804)	TRUE	TRUE	Clavelinidae	103438
Family		Polyclinidae		Polyclinidae							Polyclinidae				103441	Milne Edwards, 1841			Animalia	Chordata	Tunicata	Ascidiacea	Aplousobranchia	Polyclinidae				5	1	1	1	1	1	0	0					103441	exact	Polyclinidae	Milne Edwards, 1841	TRUE		Corella	103495
Genus		Aplidium		Aplidium								Aplidium			103471	Savigny, 1816			Animalia	Chordata	Tunicata	Ascidiacea	Aplousobranchia	Polyclinidae	Aplidium			6	1	1	1	1	1	1	0					103471	exact	Aplidium	Savigny, 1816	TRUE		Corella parallelogramma	103743
Species		Aplidium aegeaensis		Aplidium aegeaensis									Aplidium aegeaensis		103633	(Hartmeyer, 1904)		20	Animalia	Chordata	Tunicata	Ascidiacea	Aplousobranchia	Polyclinidae	Aplidium	aegeaensis	(Hartmeyer, 1904)	7	1	1	1	1	1	1	1					103633	exact	Aplidium aegeaensis	(Hartmeyer, 1904)	TRUE	TRUE	Corellidae	103445
Species		Aplidium albicans		Aplidium albicans									Aplidium albicans		103634	(Milne Edwards, 1841)		21	Animalia	Chordata	Tunicata	Ascidiacea	Aplousobranchia	Polyclinidae	Aplidium	albicans	(Milne Edwards, 1841)	7	1	1	1	1	1	1	1					103634	exact	Aplidium albicans	(Milne Edwards, 1841)	TRUE	TRUE	Cystodytes	103463
Species		Aplidium asperum		Aplidium asperum									Aplidium asperum		103637	Drasche, 1883		22	Animalia	Chordata	Tunicata	Ascidiacea	Aplousobranchia	Polyclinidae	Aplidium	asperum	Drasche, 1883	7	1	1	1	1	1	1	1					103637	exact	Aplidium asperum	Drasche, 1883	TRUE	TRUE	Cystodytes dellechiajei	103601
Species		Aplidium conicum		Aplidium conicum									Aplidium conicum		103641	(Olivi, 1792)		23	Animalia	Chordata	Tunicata	Ascidiacea	Aplousobranchia	Polyclinidae	Aplidium	conicum	(Olivi, 1792)	7	1	1	1	1	1	1	1					103641	exact	Aplidium conicum	(Olivi, 1792)	TRUE	TRUE	Diazona	103489
Species		Aplidium elegans		Aplidium elegans									Aplidium elegans		103643	(Giard, 1872)		24	Animalia	Chordata	Tunicata	Ascidiacea	Aplousobranchia	Polyclinidae	Aplidium	elegans	(Giard, 1872)	7	1	1	1	1	1	1	1					103643	exact	Aplidium elegans	(Giard, 1872)	TRUE	TRUE	Diazona violacea	103733
Species		Aplidium nordmanni		Aplidium nordmanni									Aplidium nordmanni		103656	(Milne Edwards, 1841)		25	Animalia	Chordata	Tunicata	Ascidiacea	Aplousobranchia	Polyclinidae	Aplidium	nordmanni	(Milne Edwards, 1841)	7	1	1	1	1	1	1	1					103656	exact	Aplidium nordmanni	(Milne Edwards, 1841)	TRUE	TRUE	Diazonidae	154132
Species		Aplidium pallidum		Aplidium pallidum									Aplidium pallidum		103658	(Verrill, 1871)		26	Animalia	Chordata	Tunicata	Ascidiacea	Aplousobranchia	Polyclinidae	Aplidium	pallidum	(Verrill, 1871)	7	1	1	1	1	1	1	1					103658	exact	Aplidium pallidum	(Verrill, 1871)	TRUE	TRUE	Didemnidae	103439
Species		Aplidium pseudolobatum		Aplidium pseudolobatum									Aplidium pseudolobatum		103661	(Pérès, 1956)		27	Animalia	Chordata	Tunicata	Ascidiacea	Aplousobranchia	Polyclinidae	Aplidium	pseudolobatum	(Pérès, 1956)	7	1	1	1	1	1	1	1					103661	exact	Aplidium pseudolobatum	(Pérès, 1956)	TRUE	TRUE	Didemnum	103456
Species		Aplidium turbinatum		Aplidium turbinatum									Aplidium turbinatum		103670	(Savigny, 1816)		28	Animalia	Chordata	Tunicata	Ascidiacea	Aplousobranchia	Polyclinidae	Aplidium	turbinatum	(Savigny, 1816)	7	1	1	1	1	1	1	1					103670	exact	Aplidium turbinatum	(Savigny, 1816)	TRUE	TRUE	Didemnum amourouxi	103561
Species		Aplidium undulatum		Aplidium undulatum									Aplidium undulatum		249948	Monniot F. & Gaill, 1978		29	Animalia	Chordata	Tunicata	Ascidiacea	Aplousobranchia	Polyclinidae	Aplidium	undulatum	Monniot & Gaill, 1978	7	1	1	1	1	1	1	1					249948	exact	Aplidium undulatum	Monniot F. & Gaill, 1978	TRUE	FALSE	Didemnum coriaceum	103565
Genus		Polyclinella		Polyclinella								Polyclinella			103473	Harant, 1931			Animalia	Chordata	Tunicata	Ascidiacea	Aplousobranchia	Polyclinidae	Polyclinella			6	1	1	1	1	1	1	0					103473	exact	Polyclinella	Harant, 1931	TRUE		Didemnum drachi	103566
Species		Polyclinella azemai		Polyclinella azemai									Polyclinella azemai		103673	Harant, 1930		30	Animalia	Chordata	Tunicata	Ascidiacea	Aplousobranchia	Polyclinidae	Polyclinella	azemai	Harant, 1930	7	1	1	1	1	1	1	1					103673	exact	Polyclinella azemai	Harant, 1930	TRUE	TRUE	Didemnum fulgens	103567
Genus		Polyclinum		Polyclinum								Polyclinum			103474	Savigny, 1816			Animalia	Chordata	Tunicata	Ascidiacea	Aplousobranchia	Polyclinidae	Polyclinum			6	1	1	1	1	1	1	0					103474	exact	Polyclinum	Savigny, 1816	TRUE		Didemnum granulosum	103568
Species		Polyclinum aurantium		Polyclinum aurantium									Polyclinum aurantium		103674	Milne Edwards, 1841		31	Animalia	Chordata	Tunicata	Ascidiacea	Aplousobranchia	Polyclinidae	Polyclinum	aurantium	Milne Edwards, 1841	7	1	1	1	1	1	1	1					103674	exact	Polyclinum aurantium	Milne Edwards, 1841	TRUE	TRUE	Didemnum maculosum	103570
Genus		Pseudodistoma		Pseudodistoma								Pseudodistoma			103475	Michaelsen, 1924			Animalia	Chordata	Tunicata	Ascidiacea	Aplousobranchia	Pseudodistomidae	Pseudodistoma			6	1	1	1	1	1	1	0					103475	exact	Pseudodistoma	Michaelsen, 1924	TRUE		Didemnum peyrefittense	250580
Species		Pseudodistoma cyrnusense		Pseudodistoma cyrnusense									Pseudodistoma cyrnusense		103679	Pérès, 1952		32	Animalia	Chordata	Tunicata	Ascidiacea	Aplousobranchia	Pseudodistomidae	Pseudodistoma	cyrnusense	Pérès, 1952	7	1	1	1	1	1	1	1					103679	exact	Pseudodistoma cyrnusense	Pérès, 1952	TRUE	TRUE	Diplosoma	103457
Family		Ascidiidae		Ascidiidae							Ascidiidae				103443	Herdman, 1882			Animalia	Chordata	Tunicata	Ascidiacea	Phlebobranchia	Ascidiidae				5	1	1	1	1	1	0	0					103443	exact	Ascidiidae	Herdman, 1882	TRUE		Diplosoma listerianum	103579
Genus		Ascidia		Ascidia								Ascidia			103483	Linnaeus, 1767			Animalia	Chordata	Tunicata	Ascidiacea	Phlebobranchia	Ascidiidae	Ascidia			6	1	1	1	1	1	1	0					103483	exact	Ascidia	Linnaeus, 1767	TRUE		Diplosoma spongiforme	103582
Species		Ascidia colleta		Ascidia colleta									Ascidia colleta		236664	Monniot C. & Monniot F., 1970		33	Animalia	Chordata	Tunicata	Ascidiacea	Phlebobranchia	Ascidiidae	Ascidia	colleta	Monniot C. & Monniot F., 1970	7	1	1	1	1	1	1	1					236664	exact	Ascidia colleta	Monniot C. & Monniot F., 1970	TRUE	TRUE	Distomus variolosus	103890
Species		Ascidia mentula		Ascidia mentula									Ascidia mentula		103710	Müller, 1776		34	Animalia	Chordata	Tunicata	Ascidiacea	Phlebobranchia	Ascidiidae	Ascidia	mentula	Müller, 1776	7	1	1	1	1	1	1	1					103710	exact	Ascidia mentula	Müller, 1776	TRUE	TRUE	Ecteinascidia	103503
Species		Ascidia muricata		Ascidia muricata									Ascidia muricata		103712	Heller, 1874		35	Animalia	Chordata	Tunicata	Ascidiacea	Phlebobranchia	Ascidiidae	Ascidia	muricata	Heller, 1874	7	1	1	1	1	1	1	1					103712	exact	Ascidia muricata	Heller, 1874	TRUE	TRUE	Ecteinascidia turbinata	103756
Species		Ascidia salvatoris		Ascidia salvatoris									Ascidia salvatoris		103715	(Traustedt, 1885)		36	Animalia	Chordata	Tunicata	Ascidiacea	Phlebobranchia	Ascidiidae	Ascidia	salvatoris	(Traustedt, 1885)	7	1	1	1	1	1	1	1					103715	exact	Ascidia salvatoris	(Traustedt, 1885)	TRUE	TRUE	Eudistoma	103465
Species		Ascidia virginea		Ascidia virginea									Ascidia virginea		103717	Müller, 1776		37	Animalia	Chordata	Tunicata	Ascidiacea	Phlebobranchia	Ascidiidae	Ascidia	virginea	Müller, 1776	7	1	1	1	1	1	1	1					103717	exact	Ascidia virginea	Müller, 1776	TRUE	TRUE	Eudistoma costai	103614
Genus		Ascidiella		Ascidiella								Ascidiella			103484	Roule, 1884			Animalia	Chordata	Tunicata	Ascidiacea	Phlebobranchia	Ascidiidae	Ascidiella			6	1	1	1	1	1	1	0					103484	exact	Ascidiella	Roule, 1884	TRUE		Eugyra	103506
Species		Ascidiella aspersa		Ascidiella aspersa									Ascidiella aspersa		103718	(Müller, 1776)		38	Animalia	Chordata	Tunicata	Ascidiacea	Phlebobranchia	Ascidiidae	Ascidiella	aspersa	(Müller, 1776)	7	1	1	1	1	1	1	1					103718	exact	Ascidiella aspersa	(Müller, 1776)	TRUE	TRUE	Eugyra arenosa	103764
Species		Ascidiella scabra		Ascidiella scabra									Ascidiella scabra		103719	(Müller, 1776)		39	Animalia	Chordata	Tunicata	Ascidiacea	Phlebobranchia	Ascidiidae	Ascidiella	scabra	(Müller, 1776)	7	1	1	1	1	1	1	1					103719	exact	Ascidiella scabra	(Müller, 1776)	TRUE	TRUE	Halocynthia	103519
Genus		Phallusia		Phallusia								Phallusia			103485	Savigny, 1816			Animalia	Chordata	Tunicata	Ascidiacea	Phlebobranchia	Ascidiidae	Phallusia			6	1	1	1	1	1	1	0					103485	exact	Phallusia	Savigny, 1816	TRUE		Halocynthia papillosa	103827
Species		Phallusia fumigata		Phallusia fumigata									Phallusia fumigata		103722	(Grube, 1864)		40	Animalia	Chordata	Tunicata	Ascidiacea	Phlebobranchia	Ascidiidae	Phallusia	fumigata	(Grube, 1864)	7	1	1	1	1	1	1	1					103722	exact	Phallusia fumigata	(Grube, 1864)	TRUE	TRUE	Herdmania	233993
Species		Phallusia mammillata		Phallusia mammillata									Phallusia mammillata		103724	(Cuvier, 1815)		41	Animalia	Chordata	Tunicata	Ascidiacea	Phlebobranchia	Ascidiidae	Phallusia	mammillata	(Cuvier, 1815)	7	1	1	1	1	1	1	1					103724	exact	Phallusia mammillata	(Cuvier, 1815)	TRUE	TRUE	Herdmania momus	103830
Species		Phallusia nigra		Phallusia nigra									Phallusia nigra		103725	Savigny, 1816		42	Animalia	Chordata	Tunicata	Ascidiacea	Phlebobranchia	Ascidiidae	Phallusia	nigra	Savigny, 1816	7	1	1	1	1	1	1	1					103725	exact	Phallusia nigra	Savigny, 1816	TRUE	TRUE	Lissoclinum	103459
Family		Cionidae		Cionidae							Cionidae				103444	Lahille, 1887			Animalia	Chordata	Tunicata	Ascidiacea	Phlebobranchia	Cionidae				5	1	1	1	1	1	0	0					103444	exact	Cionidae	Lahille, 1887	TRUE		Lissoclinum perforatum	103585
Genus		Ciona		Ciona								Ciona			103488	Fleming, 1822			Animalia	Chordata	Tunicata	Ascidiacea	Phlebobranchia	Cionidae	Ciona			6	1	1	1	1	1	1	0					103488	exact	Ciona	Fleming, 1822	TRUE		Microcosmus	103522
Species		Ciona intestinalis		Ciona intestinalis									Ciona intestinalis		103732	(Linnaeus, 1767)		43	Animalia	Chordata	Tunicata	Ascidiacea	Phlebobranchia	Cionidae	Ciona	intestinalis	(Linnaeus, 1767)	7	1	1	1	1	1	1	1					103732	exact	Ciona intestinalis	(Linnaeus, 1767)	TRUE	TRUE	Microcosmus claudicans	103837
Species		Ciona roulei		Ciona roulei									Ciona roulei		236663	Lahille, 1887		44	Animalia	Chordata	Tunicata	Ascidiacea	Phlebobranchia	Cionidae	Ciona	roulei	Lahille, 1887	7	1	1	1	1	1	1	1					236663	exact	Ciona roulei	Lahille, 1887	TRUE	TRUE	Microcosmus nudistigma	103841
Family		Corellidae		Corellidae							Corellidae				103445	Lahille, 1888			Animalia	Chordata	Tunicata	Ascidiacea	Phlebobranchia	Corellidae				5	1	1	1	1	1	0	0					103445	exact	Corellidae	Lahille, 1888	TRUE		Microcosmus polymorphus	103842
Genus		Corella		Corella								Corella			103495	Alder & Hancock, 1870			Animalia	Chordata	Tunicata	Ascidiacea	Phlebobranchia	Corellidae	Corella			6	1	1	1	1	1	1	0					103495	exact	Corella	Alder & Hancock, 1870	TRUE		Microcosmus sabatieri	103844
Species		Corella parallelogramma		Corella parallelogramma									Corella parallelogramma		103743	(Müller, 1776)		45	Animalia	Chordata	Tunicata	Ascidiacea	Phlebobranchia	Corellidae	Corella	parallelogramma	(Müller, 1776)	7	1	1	1	1	1	1	1					103743	exact	Corella parallelogramma	(Müller, 1776)	TRUE	TRUE	Microcosmus savignyi	103845
Genus		Rhodosoma		Rhodosoma								Rhodosoma			103498	Ehrenberg, 1828			Animalia	Chordata	Tunicata	Ascidiacea	Phlebobranchia	Corellidae	Rhodosoma			6	1	1	1	1	1	1	0					103498	exact	Rhodosoma	Ehrenberg, 1828	TRUE		Microcosmus vulgaris	103846
Species		Rhodosoma turcicum		Rhodosoma turcicum									Rhodosoma turcicum		103749	(Savigny, 1816)		46	Animalia	Chordata	Tunicata	Ascidiacea	Phlebobranchia	Corellidae	Rhodosoma	turcicum	(Savigny, 1816)	7	1	1	1	1	1	1	1					103749	exact	Rhodosoma turcicum	(Savigny, 1816)	TRUE	TRUE	Molgula appendiculata	103771
Family		Diazonidae		Diazonidae							Diazonidae				154132	Seeliger, 1906			Animalia	Chordata	Tunicata	Ascidiacea	Phlebobranchia	Diazonidae				5	1	1	1	1	1	0	0					154132	exact	Diazonidae	Seeliger, 1906	TRUE		Molgula manhattensis	103788
Genus		Diazona		Diazona								Diazona			103489	Savigny, 1816			Animalia	Chordata	Tunicata	Ascidiacea	Phlebobranchia	Diazonidae	Diazona			6	1	1	1	1	1	1	0					103489	exact	Diazona	Savigny, 1816	TRUE		Molgula occulta	103791
Species		Diazona violacea		Diazona violacea									Diazona violacea		103733	Savigny, 1816		47	Animalia	Chordata	Tunicata	Ascidiacea	Phlebobranchia	Diazonidae	Diazona	violacea	Savigny, 1816	7	1	1	1	1	1	1	1					103733	exact	Diazona violacea	Savigny, 1816	TRUE	TRUE	Molgulidae	103448
Genus		Rhopalaea		Rhopalaea								Rhopalaea			103491	Philippi, 1843			Animalia	Chordata	Tunicata	Ascidiacea	Phlebobranchia	Diazonidae	Rhopalaea			6	1	1	1	1	1	1	0					103491	exact	Rhopalaea	Philippi, 1843	TRUE		Molgulidae	103448
Species		Rhopalaea neapolitana		Rhopalaea neapolitana									Rhopalaea neapolitana		103736	Philippi, 1843		48	Animalia	Chordata	Tunicata	Ascidiacea	Phlebobranchia	Diazonidae	Rhopalaea	neapolitana	Philippi, 1843	7	1	1	1	1	1	1	1					103736	exact	Rhopalaea neapolitana	Philippi, 1843	TRUE	TRUE	Perophora	103504
Family		Perophoridae		Perophoridae							Perophoridae				103447	Giard, 1872			Animalia	Chordata	Tunicata	Ascidiacea	Phlebobranchia	Perophoridae				5	1	1	1	1	1	0	0					103447	exact	Perophoridae	Giard, 1872	TRUE		Perophora listeri	103759
Genus		Ecteinascidia		Ecteinascidia								Ecteinascidia			103503	Herdman, 1880			Animalia	Chordata	Tunicata	Ascidiacea	Phlebobranchia	Perophoridae	Ecteinascidia			6	1	1	1	1	1	1	0					103503	exact	Ecteinascidia	Herdman, 1880	TRUE		Perophoridae	103447
Species		Ecteinascidia turbinata		Ecteinascidia turbinata									Ecteinascidia turbinata		103756	Herdman, 1880		49	Animalia	Chordata	Tunicata	Ascidiacea	Phlebobranchia	Perophoridae	Ecteinascidia	turbinata	Herdman, 1880	7	1	1	1	1	1	1	1					103756	exact	Ecteinascidia turbinata	Herdman, 1880	TRUE	TRUE	Phallusia	103485
Genus		Perophora		Perophora								Perophora			103504	Wiegmann, 1835			Animalia	Chordata	Tunicata	Ascidiacea	Phlebobranchia	Perophoridae	Perophora			6	1	1	1	1	1	1	0					103504	exact	Perophora	Wiegmann, 1835	TRUE		Phallusia fumigata	103722
Species		Perophora listeri		Perophora listeri									Perophora listeri		103759	Wiegman, 1835		50	Animalia	Chordata	Tunicata	Ascidiacea	Phlebobranchia	Perophoridae	Perophora	listeri	Wiegman, 1835	7	1	1	1	1	1	1	1					103759	exact	Perophora listeri	Wiegman, 1835	TRUE	TRUE	Phallusia mammillata	103724
Family		Molgulidae		Molgulidae							Molgulidae				103448	Lacaze-Duthiers, 1877			Animalia	Chordata	Tunicata	Ascidiacea	Stolidobranchia	Molgulidae				5	1	1	1	1	1	0	0					103448	exact	Molgulidae	Lacaze-Duthiers, 1877	TRUE		Phallusia nigra	103725
Genus		Eugyra		Eugyra								Eugyra			103506	Alder & Hancock, 1870			Animalia	Chordata	Tunicata	Ascidiacea	Stolidobranchia	Molgulidae	Eugyra			6	1	1	1	1	1	1	0					103506	exact	Eugyra	Alder & Hancock, 1870	TRUE		Polycarpa	103538
Species		Eugyra arenosa		Eugyra arenosa									Eugyra arenosa		103764	(Alder & Hancock, 1848)		51	Animalia	Chordata	Tunicata	Ascidiacea	Stolidobranchia	Molgulidae	Eugyra	arenosa	(Alder & Hancock, 1848)	7	1	1	1	1	1	1	1					103764	exact	Eugyra arenosa	(Alder & Hancock, 1848)	TRUE	TRUE	Polycarpa caudata	103898
Family		Molgulidae		Molgulidae							Molgulidae				103448	Lacaze-Duthiers, 1877			Animalia	Chordata	Tunicata	Ascidiacea	Stolidobranchia	Molgulidae				5	1	1	1	1	1	0	0					103448	exact	Molgulidae	Lacaze-Duthiers, 1877	TRUE		Polycarpa fibrosa	103902
Species		Molgula appendiculata		Molgula appendiculata									Molgula appendiculata		103771	Heller, 1877		52	Animalia	Chordata	Tunicata	Ascidiacea	Stolidobranchia	Molgulidae	Molgula	appendiculata	Heller, 1877	7	1	1	1	1	1	1	1					103771	exact	Molgula appendiculata	Heller, 1877	TRUE	TRUE	Polycarpa gracilis	103903
Species		Molgula manhattensis		Molgula manhattensis									Molgula manhattensis		103788	(De Kay, 1843)		53	Animalia	Chordata	Tunicata	Ascidiacea	Stolidobranchia	Molgulidae	Molgula	manhattensis	(De Kay, 1843)	7	1	1	1	1	1	1	1					103788	exact	Molgula manhattensis	(De Kay, 1843)	TRUE	TRUE	Polycarpa pomaria	103909
Species		Molgula occulta		Molgula occulta									Molgula occulta		103791	Kupffer, 1875		54	Animalia	Chordata	Tunicata	Ascidiacea	Stolidobranchia	Molgulidae	Molgula	occulta	Kupffer, 1875	7	1	1	1	1	1	1	1					103791	exact	Molgula occulta	Kupffer, 1875	TRUE	TRUE	Polycitor	103466
Family		Pyuridae		Pyuridae							Pyuridae				103449	Hartmeyer, 1908			Animalia	Chordata	Tunicata	Ascidiacea	Stolidobranchia	Pyuridae				5	1	1	1	1	1	0	0					103449	exact	Pyuridae	Hartmeyer, 1908	TRUE		Polycitor crystallinus	103626
Genus		Halocynthia		Halocynthia								Halocynthia			103519	Verrill, 1879			Animalia	Chordata	Tunicata	Ascidiacea	Stolidobranchia	Pyuridae	Halocynthia			6	1	1	1	1	1	1	0					103519	exact	Halocynthia	Verrill, 1879	TRUE		Polycitoridae	103440
Species		Halocynthia papillosa		Halocynthia papillosa									Halocynthia papillosa		103827	(Linnaeus, 1767)		55	Animalia	Chordata	Tunicata	Ascidiacea	Stolidobranchia	Pyuridae	Halocynthia	papillosa	(Linnaeus, 1767)	7	1	1	1	1	1	1	1					103827	exact	Halocynthia papillosa	(Linnaeus, 1767)	TRUE	TRUE	Polyclinella	103473
Genus		Herdmania		Herdmania								Herdmania			233993	Lahille, 1888			Animalia	Chordata	Tunicata	Ascidiacea	Stolidobranchia	Pyuridae	Herdmania			6	1	1	1	1	1	1	0					233993	exact	Herdmania	Lahille, 1888	TRUE		Polyclinella azemai	103673
Species		Herdmania momus		Herdmania momus									Herdmania momus		103830	(Savigny, 1816)		56	Animalia	Chordata	Tunicata	Ascidiacea	Stolidobranchia	Pyuridae	Herdmania	momus	(Savigny, 1816)	7	1	1	1	1	1	1	1					103830	exact	Herdmania momus	(Savigny, 1816)	TRUE	TRUE	Polyclinidae	103441
Genus		Microcosmus		Microcosmus								Microcosmus			103522	Heller, 1877			Animalia	Chordata	Tunicata	Ascidiacea	Stolidobranchia	Pyuridae	Microcosmus			6	1	1	1	1	1	1	0					103522	exact	Microcosmus	Heller, 1877	TRUE		Polyclinum	103474
Species		Microcosmus claudicans		Microcosmus claudicans									Microcosmus claudicans		103837	(Savigny, 1816)		57	Animalia	Chordata	Tunicata	Ascidiacea	Stolidobranchia	Pyuridae	Microcosmus	claudicans	(Savigny, 1816)	7	1	1	1	1	1	1	1					103837	exact	Microcosmus claudicans	(Savigny, 1816)	TRUE	TRUE	Polyclinum aurantium	103674
Species		Microcosmus nudistigma		Microcosmus nudistigma									Microcosmus nudistigma		103841	Monniot C., 1962		58	Animalia	Chordata	Tunicata	Ascidiacea	Stolidobranchia	Pyuridae	Microcosmus	nudistigma	Monniot C., 1962	7	1	1	1	1	1	1	1					103841	exact	Microcosmus nudistigma	Monniot C., 1962	TRUE	TRUE	Polysyncraton	103460
Species		Microcosmus polymorphus		Microcosmus polymorphus									Microcosmus polymorphus		103842	Heller, 1877		59	Animalia	Chordata	Tunicata	Ascidiacea	Stolidobranchia	Pyuridae	Microcosmus	polymorphus	Heller, 1877	7	1	1	1	1	1	1	1					103842	exact	Microcosmus polymorphus	Heller, 1877	TRUE	TRUE	Polysyncraton bilobatum	103590
Species		Microcosmus sabatieri		Microcosmus sabatieri									Microcosmus sabatieri		103844	Roule, 1885		60	Animalia	Chordata	Tunicata	Ascidiacea	Stolidobranchia	Pyuridae	Microcosmus	sabatieri	Roule, 1885	7	1	1	1	1	1	1	1					103844	exact	Microcosmus sabatieri	Roule, 1885	TRUE	TRUE	Polysyncraton lacazei	103593
Species		Microcosmus savignyi		Microcosmus savignyi									Microcosmus savignyi		103845	Monniot C., 1962		61	Animalia	Chordata	Tunicata	Ascidiacea	Stolidobranchia	Pyuridae	Microcosmus	savignyi	Monniot, 1962	7	1	1	1	1	1	1	1					103845	exact	Microcosmus savignyi	Monniot C., 1962	TRUE	FALSE	Pseudodistoma	103475
Species		Microcosmus vulgaris		Microcosmus vulgaris									Microcosmus vulgaris		103846	Heller, 1877		62	Animalia	Chordata	Tunicata	Ascidiacea	Stolidobranchia	Pyuridae	Microcosmus	vulgaris	Heller, 1877	7	1	1	1	1	1	1	1					103846	exact	Microcosmus vulgaris	Heller, 1877	TRUE	TRUE	Pseudodistoma cyrnusense	103679
Genus		Pyura		Pyura								Pyura			103524	Molina, 1782			Animalia	Chordata	Tunicata	Ascidiacea	Stolidobranchia	Pyuridae	Pyura			6	1	1	1	1	1	1	0					103524	exact	Pyura	Molina, 1782	TRUE		Pyura	103524
Species		Pyura dura		Pyura dura									Pyura dura		103849	(Heller, 1877)		63	Animalia	Chordata	Tunicata	Ascidiacea	Stolidobranchia	Pyuridae	Pyura	dura	(Heller, 1877)	7	1	1	1	1	1	1	1					103849	exact	Pyura dura	(Heller, 1877)	TRUE	TRUE	Pyura dura	103849
Species		Pyura microcosmus		Pyura microcosmus									Pyura microcosmus		103851	(Savigny, 1816)		64	Animalia	Chordata	Tunicata	Ascidiacea	Stolidobranchia	Pyuridae	Pyura	microcosmus	(Savigny, 1816)	7	1	1	1	1	1	1	1					103851	exact	Pyura microcosmus	(Savigny, 1816)	TRUE	TRUE	Pyura microcosmus	103851
Species		Pyura squamulosa		Pyura squamulosa									Pyura squamulosa		103852	(Alder, 1863)		65	Animalia	Chordata	Tunicata	Ascidiacea	Stolidobranchia	Pyuridae	Pyura	squamulosa	(Alder, 1863)	7	1	1	1	1	1	1	1					103852	exact	Pyura squamulosa	(Alder, 1863)	TRUE	TRUE	Pyura squamulosa	103852
Species		Pyura tessellata		Pyura tessellata									Pyura tessellata		103853	(Forbes, 1848)		66	Animalia	Chordata	Tunicata	Ascidiacea	Stolidobranchia	Pyuridae	Pyura	tessellata	(Forbes, 1848)	7	1	1	1	1	1	1	1					103853	exact	Pyura tessellata	(Forbes, 1848)	TRUE	TRUE	Pyura tessellata	103853
Family		Styelidae		Styelidae							Styelidae				103450	Sluiter, 1895			Animalia	Chordata	Tunicata	Ascidiacea	Stolidobranchia	Styelidae				5	1	1	1	1	1	0	0					103450	exact	Styelidae	Sluiter, 1895	TRUE		Pyuridae	103449
Genus		Botryllus		Botryllus								Botryllus			103529	Gaertner, 1774			Animalia	Chordata	Tunicata	Ascidiacea	Stolidobranchia	Styelidae	Botryllus			6	1	1	1	1	1	1	0					103529	exact	Botryllus	Gaertner, 1774	TRUE		Rhodosoma	103498
Species		Botryllus schlosseri		Botryllus schlosseri									Botryllus schlosseri		103862	(Pallas, 1766)		67	Animalia	Chordata	Tunicata	Ascidiacea	Stolidobranchia	Styelidae	Botryllus	schlosseri	(Pallas, 1766)	7	1	1	1	1	1	1	1					103862	exact	Botryllus schlosseri	(Pallas, 1766)	TRUE	TRUE	Rhodosoma turcicum	103749
Species		Botrylloides leachii		Botrylloides leachii									Botrylloides leachii		250081	(Savigny, 1816)		68	Animalia	Chordata	Tunicata	Ascidiacea	Stolidobranchia	Styelidae	Botrylloides	leachii	(Savigny, 1816)	7	1	1	1	1	1	1	1					250081	exact	Botrylloides leachii	(Savigny, 1816)	TRUE	TRUE	Rhopalaea	103491
Species		Distomus variolosus		Distomus variolosus									Distomus variolosus		103890	Gaertner, 1774		69	Animalia	Chordata	Tunicata	Ascidiacea	Stolidobranchia	Styelidae	Distomus	variolosus	Gaertner, 1774	7	1	1	1	1	1	1	1					103890	exact	Distomus variolosus	Gaertner, 1774	TRUE	TRUE	Rhopalaea neapolitana	103736
Genus		Polycarpa		Polycarpa								Polycarpa			103538	Heller, 1877			Animalia	Chordata	Tunicata	Ascidiacea	Stolidobranchia	Styelidae	Polycarpa			6	1	1	1	1	1	1	0					103538	exact	Polycarpa	Heller, 1877	TRUE		Styela	103543
Species		Polycarpa caudata		Polycarpa caudata									Polycarpa caudata		103898	Monniot C. & Monniot F., 1974		70	Animalia	Chordata	Tunicata	Ascidiacea	Stolidobranchia	Styelidae	Polycarpa	caudata	Monniot C. & Monniot F., 1974	7	1	1	1	1	1	1	1					103898	exact	Polycarpa caudata	Monniot C. & Monniot F., 1974	TRUE	TRUE	Styela canopus	103926
Species		Polycarpa fibrosa		Polycarpa fibrosa									Polycarpa fibrosa		103902	(Stimpson, 1852)		71	Animalia	Chordata	Tunicata	Ascidiacea	Stolidobranchia	Styelidae	Polycarpa	fibrosa	(Stimpson, 1852)	7	1	1	1	1	1	1	1					103902	exact	Polycarpa fibrosa	(Stimpson, 1852)	TRUE	TRUE	Styela plicata	103936
Species		Polycarpa gracilis		Polycarpa gracilis									Polycarpa gracilis		103903	Heller, 1877		72	Animalia	Chordata	Tunicata	Ascidiacea	Stolidobranchia	Styelidae	Polycarpa	gracilis	Heller, 1877	7	1	1	1	1	1	1	1					103903	exact	Polycarpa gracilis	Heller, 1877	TRUE	TRUE	Styelidae	103450
Species		Polycarpa pomaria		Polycarpa pomaria									Polycarpa pomaria		103909	(Savigny, 1816)		73	Animalia	Chordata	Tunicata	Ascidiacea	Stolidobranchia	Styelidae	Polycarpa	pomaria	(Savigny, 1816)	7	1	1	1	1	1	1	1					103909	exact	Polycarpa pomaria	(Savigny, 1816)	TRUE	TRUE	Trididemnum	103461
Genus		Styela		Styela								Styela			103543	Fleming, 1822			Animalia	Chordata	Tunicata	Ascidiacea	Stolidobranchia	Styelidae	Styela			6	1	1	1	1	1	1	0					103543	exact	Styela	Fleming, 1822	TRUE		Trididemnum cereum	103594
Species		Styela canopus		Styela canopus									Styela canopus		103926	(Savigny, 1816)		74	Animalia	Chordata	Tunicata	Ascidiacea	Stolidobranchia	Styelidae	Styela	canopus	(Savigny, 1816)	7	1	1	1	1	1	1	1					103926	exact	Styela canopus	(Savigny, 1816)	TRUE	TRUE	Trididemnum inarmatum	103596
Species		Styela plicata		Styela plicata									Styela plicata		103936	(Lesueur, 1823)		75	Animalia	Chordata	Tunicata	Ascidiacea	Stolidobranchia	Styelidae	Styela	plicata	(Lesueur, 1823)	7	1	1	1	1	1	1	1					103936	exact	Styela plicata	(Lesueur, 1823)	TRUE	TRUE	Tunicata
					Classification preparation													From MS-ACCES to replace "" by Null
																		Table1
					LineNo	Kingdom	Phylum	Subphylum	Class	Order	Family	Genus	Species					LineNo	Kingdom	Phylum	Subphylum	Class	Order	Family	Genus	Species
					1	Animalia												1	Animalia
					2		Chordata											2		Chordata
					3			Tunicata										3			Tunicata
					4				Ascidiacea									4				Ascidiacea
					5					Aplousobranchia								5					Aplousobranchia
					6						Clavelinidae							6						Clavelinidae
					7							Clavelina						7							Clavelina
					8								Clavelina dellavallei					8								Clavelina dellavallei
					9								Clavelina lepadiformis					9								Clavelina lepadiformis
					10						Didemnidae							10						Didemnidae
					11							Didemnum						11							Didemnum
					12								Didemnum amourouxi					12								Didemnum amourouxi
					13								Didemnum coriaceum					13								Didemnum coriaceum
					14								Didemnum drachi					14								Didemnum drachi
					15								Didemnum fulgens					15								Didemnum fulgens
					16								Didemnum granulosum					16								Didemnum granulosum
					17								Didemnum maculosum					17								Didemnum maculosum
					18								Didemnum peyrefittense					18								Didemnum peyrefittense
					19							Diplosoma						19							Diplosoma
					20								Diplosoma listerianum					20								Diplosoma listerianum
					21								Diplosoma spongiforme					21								Diplosoma spongiforme
					22							Lissoclinum						22							Lissoclinum
					23								Lissoclinum perforatum					23								Lissoclinum perforatum
					24							Polysyncraton						24							Polysyncraton
					25								Polysyncraton bilobatum					25								Polysyncraton bilobatum
					26								Polysyncraton lacazei					26								Polysyncraton lacazei
					27							Trididemnum						27							Trididemnum
					28								Trididemnum cereum					28								Trididemnum cereum
					29								Trididemnum inarmatum					29								Trididemnum inarmatum
					30						Polycitoridae							30						Polycitoridae
					31							Cystodytes						31							Cystodytes
					32								Cystodytes dellechiajei					32								Cystodytes dellechiajei
					33							Eudistoma						33							Eudistoma
					34								Eudistoma costai					34								Eudistoma costai
					35							Polycitor						35							Polycitor
					36								Polycitor crystallinus					36								Polycitor crystallinus
					37						Polyclinidae							37						Polyclinidae
					38							Aplidium						38							Aplidium
					39								Aplidium aegeaensis					39								Aplidium aegeaensis
					40								Aplidium albicans					40								Aplidium albicans
					41								Aplidium asperum					41								Aplidium asperum
					42								Aplidium conicum					42								Aplidium conicum
					43								Aplidium elegans					43								Aplidium elegans
					44								Aplidium nordmanni					44								Aplidium nordmanni
					45								Aplidium pallidum					45								Aplidium pallidum
					46								Aplidium pseudolobatum					46								Aplidium pseudolobatum
					47								Aplidium turbinatum					47								Aplidium turbinatum
					48								Aplidium undulatum					48								Aplidium undulatum
					49							Polyclinella						49							Polyclinella
					50								Polyclinella azemai					50								Polyclinella azemai
					51							Polyclinum						51							Polyclinum
					52								Polyclinum aurantium					52								Polyclinum aurantium
					53							Pseudodistoma						53							Pseudodistoma
					54								Pseudodistoma cyrnusense					54								Pseudodistoma cyrnusense
					55						Ascidiidae							55						Ascidiidae
					56							Ascidia						56							Ascidia
					57								Ascidia colleta					57								Ascidia colleta
					58								Ascidia mentula					58								Ascidia mentula
					59								Ascidia muricata					59								Ascidia muricata
					60								Ascidia salvatoris					60								Ascidia salvatoris
					61								Ascidia virginea					61								Ascidia virginea
					62							Ascidiella						62							Ascidiella
					63								Ascidiella aspersa					63								Ascidiella aspersa
					64								Ascidiella scabra					64								Ascidiella scabra
					65							Phallusia						65							Phallusia
					66								Phallusia fumigata					66								Phallusia fumigata
					67								Phallusia mammillata					67								Phallusia mammillata
					68								Phallusia nigra					68								Phallusia nigra
					69						Cionidae							69						Cionidae
					70							Ciona						70							Ciona
					71								Ciona intestinalis					71								Ciona intestinalis
					72								Ciona roulei					72								Ciona roulei
					73						Corellidae							73						Corellidae
					74							Corella						74							Corella
					75								Corella parallelogramma					75								Corella parallelogramma
					76							Rhodosoma						76							Rhodosoma
					77								Rhodosoma turcicum					77								Rhodosoma turcicum
					78						Diazonidae							78						Diazonidae
					79							Diazona						79							Diazona
					80								Diazona violacea					80								Diazona violacea
					81							Rhopalaea						81							Rhopalaea
					82								Rhopalaea neapolitana					82								Rhopalaea neapolitana
					83						Perophoridae							83						Perophoridae
					84							Ecteinascidia						84							Ecteinascidia
					85								Ecteinascidia turbinata					85								Ecteinascidia turbinata
					86							Perophora						86							Perophora
					87								Perophora listeri					87								Perophora listeri
					88						Molgulidae							88						Molgulidae
					89							Eugyra						89							Eugyra
					90								Eugyra arenosa					90								Eugyra arenosa
					91						Molgulidae							91						Molgulidae
					92								Molgula appendiculata					92								Molgula appendiculata
					93								Molgula manhattensis					93								Molgula manhattensis
					94								Molgula occulta					94								Molgula occulta
					95						Pyuridae							95						Pyuridae
					96							Halocynthia						96							Halocynthia
					97								Halocynthia papillosa					97								Halocynthia papillosa
					98							Herdmania						98							Herdmania
					99								Herdmania momus					99								Herdmania momus
					100							Microcosmus						100							Microcosmus
					101								Microcosmus claudicans					101								Microcosmus claudicans
					102								Microcosmus nudistigma					102								Microcosmus nudistigma
					103								Microcosmus polymorphus					103								Microcosmus polymorphus
					104								Microcosmus sabatieri					104								Microcosmus sabatieri
					105								Microcosmus savignyi					105								Microcosmus savignyi
					106								Microcosmus vulgaris					106								Microcosmus vulgaris
					107							Pyura						107							Pyura
					108								Pyura dura					108								Pyura dura
					109								Pyura microcosmus					109								Pyura microcosmus
					110								Pyura squamulosa					110								Pyura squamulosa
					111								Pyura tessellata					111								Pyura tessellata
					112						Styelidae							112						Styelidae
					113							Botryllus						113							Botryllus
					114								Botryllus schlosseri					114								Botryllus schlosseri
					115								Botrylloides leachii					115								Botrylloides leachii
					116								Distomus variolosus					116								Distomus variolosus
					117							Polycarpa						117							Polycarpa
					118								Polycarpa caudata					118								Polycarpa caudata
					119								Polycarpa fibrosa					119								Polycarpa fibrosa
					120								Polycarpa gracilis					120								Polycarpa gracilis
					121								Polycarpa pomaria					121								Polycarpa pomaria
					122							Styela						122							Styela
					123								Styela canopus					123								Styela canopus
					124								Styela plicata					124								Styela plicata
