# Supplementary material for: Ascidiacea (Chordata: Tunicata) of Greece: an updated checklist
Source: Biodivers Data J. 2016 Nov 1;(4):e9273. doi: 10.3897/BDJ.4.e9273 (PMC5136657; doi:10.3897/BDJ.4.e9273)
Supplement: XML Treatment for Lissoclinum perforatum [file BDJ.4.e9273-treatment16.xml]

<!DOCTYPE tp:taxon-treatment
  PUBLIC "-//TaxonX//DTD Taxonomic Treatment Publishing DTD v0 20100105//EN" "tax-treatment-NSO.dtd">
<tp:taxon-treatment xmlns:tp="http://www.plazi.org/taxpub"><tp:treatment-meta><mixed-citation publication-type="journal"><person-group><name><surname>Antoniadou</surname><given-names>Chryssanthi</given-names></name><name><surname>Gerovasileiou</surname><given-names>Vasilis</given-names></name><name><surname>Bailly</surname><given-names>Nicolas</given-names></name></person-group><article-title><tp:taxon-name><tp:taxon-name-part taxon-name-part-type="class">Ascidiacea</tp:taxon-name-part></tp:taxon-name> (<tp:taxon-name><tp:taxon-name-part taxon-name-part-type="phylum">Chordata</tp:taxon-name-part></tp:taxon-name>: <tp:taxon-name><tp:taxon-name-part taxon-name-part-type="subphylum">Tunicata</tp:taxon-name-part></tp:taxon-name>) of Greece: an updated checklist</article-title><source>Biodivers Data J</source><day>01</day><month>11</month><year>2016</year><volume>2016</volume><issue>4</issue><pub-id pub-id-type="doi">10.3897/BDJ.4.e9273</pub-id></mixed-citation></tp:treatment-meta><tp:nomenclature><tp:taxon-name><tp:taxon-name-part taxon-name-part-type="genus">Lissoclinum</tp:taxon-name-part> <tp:taxon-name-part taxon-name-part-type="species">perforatum</tp:taxon-name-part></tp:taxon-name><tp:taxon-authority>(Giard, 1872)</tp:taxon-authority></tp:nomenclature><tp:treatment-sec sec-type="Notes"><title>Notes</title><p>Recorded by <xref ref-type="bibr" rid="B3043628">Thessalou-Legaki et al. (2012)</xref></p></tp:treatment-sec><ref-list><ref id="B3043628"><element-citation xmlns:xlink="http://www.w3.org/1999/xlink" publication-type="article" xlink:type="simple"><person-group person-group-type="author"><name name-style="western"><surname>Thessalou-Legaki</surname><given-names>M.</given-names></name><name name-style="western"><surname>Aydogan</surname><given-names>O.</given-names></name><name name-style="western"><surname>Bekas</surname><given-names>P.</given-names></name><name name-style="western"><surname>Bilge</surname><given-names>G.</given-names></name><name name-style="western"><surname>Boyaci</surname><given-names>Y. O.</given-names></name><name name-style="western"><surname>Brunelli</surname><given-names>E.</given-names></name><name name-style="western"><surname>Circosta</surname><given-names>V.</given-names></name><name name-style="western"><surname>Crocetta</surname><given-names>F.</given-names></name><name name-style="western"><surname>Durucan</surname><given-names>F.</given-names></name><name name-style="western"><surname>Erdem</surname><given-names>M.</given-names></name><name name-style="western"><surname>Ergolavou</surname><given-names>A.</given-names></name><name name-style="western"><surname>Filiz</surname><given-names>H.</given-names></name><name name-style="western"><surname>Fois</surname><given-names>F.</given-names></name><name name-style="western"><surname>Gouva</surname><given-names>E.</given-names></name><name name-style="western"><surname>Kapiris</surname><given-names>K.</given-names></name><name name-style="western"><surname>Katsanevakis</surname><given-names>S.</given-names></name><name name-style="western"><surname>Kljajic</surname><given-names>Z.</given-names></name><name name-style="western"><surname>Konstantinidis</surname><given-names>E.</given-names></name><name name-style="western"><surname>Konstantinou</surname><given-names>G.</given-names></name><name name-style="western"><surname>Koutsogiannopoulos</surname><given-names>D.</given-names></name><name name-style="western"><surname>Lamon</surname><given-names>S.</given-names></name><name name-style="western"><surname>Macic</surname><given-names>V.</given-names></name><name name-style="western"><surname>Mazzette</surname><given-names>R.</given-names></name><name name-style="western"><surname>Meloni</surname><given-names>D.</given-names></name><name name-style="western"><surname>Mureddu</surname><given-names>A.</given-names></name><name name-style="western"><surname>Paschos</surname><given-names>I.</given-names></name><name name-style="western"><surname>Perdikaris</surname><given-names>C.</given-names></name><name name-style="western"><surname>Piras</surname><given-names>F.</given-names></name><name name-style="western"><surname>Poursanidis</surname><given-names>D.</given-names></name><name name-style="western"><surname>Ramos-Espla</surname><given-names>A. A.</given-names></name><name name-style="western"><surname>Rosso</surname><given-names>A.</given-names></name><name name-style="western"><surname>Sordino</surname><given-names>P.</given-names></name><name name-style="western"><surname>Sperone</surname><given-names>E.</given-names></name><name name-style="western"><surname>Sterioti</surname><given-names>A.</given-names></name><name name-style="western"><surname>Taskin</surname><given-names>E.</given-names></name><name name-style="western"><surname>Toscano</surname><given-names>F.</given-names></name><name name-style="western"><surname>Tripepi</surname><given-names>S.</given-names></name><name name-style="western"><surname>Tsiakkiros</surname><given-names>L.</given-names></name><name name-style="western"><surname>Zenetos</surname><given-names>A.</given-names></name></person-group><year>2012</year><article-title>New Mediterranean Biodiversity Records (December 2012)</article-title><source>Mediterranean Marine Science</source><volume>13</volume><issue>2</issue><fpage>312</fpage><lpage>327</lpage><uri xlink:type="simple">https://doi.org/10.12681/mms.313</uri><pub-id pub-id-type="doi">10.12681/mms.313</pub-id></element-citation></ref></ref-list></tp:taxon-treatment>
