# Supplementary material for: Ascidiacea (Chordata: Tunicata) of Greece: an updated checklist
Source: Biodivers Data J. 2016 Nov 1;(4):e9273. doi: 10.3897/BDJ.4.e9273 (PMC5136657; doi:10.3897/BDJ.4.e9273)
Supplement: XML Treatment for Aplidium elegans [file BDJ.4.e9273-treatment30.xml]

<!DOCTYPE tp:taxon-treatment
  PUBLIC "-//TaxonX//DTD Taxonomic Treatment Publishing DTD v0 20100105//EN" "tax-treatment-NSO.dtd">
<tp:taxon-treatment xmlns:tp="http://www.plazi.org/taxpub"><tp:treatment-meta><mixed-citation publication-type="journal"><person-group><name><surname>Antoniadou</surname><given-names>Chryssanthi</given-names></name><name><surname>Gerovasileiou</surname><given-names>Vasilis</given-names></name><name><surname>Bailly</surname><given-names>Nicolas</given-names></name></person-group><article-title><tp:taxon-name><tp:taxon-name-part taxon-name-part-type="class">Ascidiacea</tp:taxon-name-part></tp:taxon-name> (<tp:taxon-name><tp:taxon-name-part taxon-name-part-type="phylum">Chordata</tp:taxon-name-part></tp:taxon-name>: <tp:taxon-name><tp:taxon-name-part taxon-name-part-type="subphylum">Tunicata</tp:taxon-name-part></tp:taxon-name>) of Greece: an updated checklist</article-title><source>Biodivers Data J</source><day>01</day><month>11</month><year>2016</year><volume>2016</volume><issue>4</issue><pub-id pub-id-type="doi">10.3897/BDJ.4.e9273</pub-id></mixed-citation></tp:treatment-meta><tp:nomenclature><tp:taxon-name><tp:taxon-name-part taxon-name-part-type="genus">Aplidium</tp:taxon-name-part> <tp:taxon-name-part taxon-name-part-type="species">elegans</tp:taxon-name-part></tp:taxon-name><tp:taxon-authority>(Giard, 1872)</tp:taxon-authority></tp:nomenclature><tp:treatment-sec sec-type="Notes"><title>Notes</title><p>Recorded by <xref ref-type="bibr" rid="B3043592">Sini et al. (2014)</xref></p></tp:treatment-sec><ref-list><ref id="B3043592"><element-citation xmlns:xlink="http://www.w3.org/1999/xlink" publication-type="conference-paper" xlink:type="simple"><person-group person-group-type="author"><name name-style="western"><surname>Sini</surname><given-names>M.</given-names></name><name name-style="western"><surname>Garrabou</surname><given-names>J.</given-names></name><name name-style="western"><surname>Koutsoubas</surname><given-names>D.</given-names></name></person-group><year>2014</year><person-group person-group-type="editor"><name name-style="western"><surname>Bouafif</surname><given-names>C.</given-names></name><name name-style="western"><surname>Langar</surname><given-names>H.</given-names></name><name name-style="western"><surname>Ouerghi</surname><given-names>A.</given-names></name></person-group><article-title>Diversity and structure of coralligenous assemblages dominated by <italic><tp:taxon-name><tp:taxon-name-part taxon-name-part-type="genus">Eunicella</tp:taxon-name-part> <tp:taxon-name-part taxon-name-part-type="species">cavolini</tp:taxon-name-part></tp:taxon-name></italic> (Koch, 1887) in the Aegean Sea</article-title><source>Proceedings of the second Mediterranean Symposium on the conservation of Coralligenous and other Calcareous Bio-Concretions</source><publisher-name>RAC/SPA</publisher-name><publisher-loc>Tunis</publisher-loc></element-citation></ref></ref-list></tp:taxon-treatment>
