# Supplementary material for: Ascidiacea (Chordata: Tunicata) of Greece: an updated checklist
Source: Biodivers Data J. 2016 Nov 1;(4):e9273. doi: 10.3897/BDJ.4.e9273 (PMC5136657; doi:10.3897/BDJ.4.e9273)
Supplement: XML Treatment for Polyclinum aurantium [file BDJ.4.e9273-treatment37.xml]

<!DOCTYPE tp:taxon-treatment
  PUBLIC "-//TaxonX//DTD Taxonomic Treatment Publishing DTD v0 20100105//EN" "tax-treatment-NSO.dtd">
<tp:taxon-treatment xmlns:tp="http://www.plazi.org/taxpub"><tp:treatment-meta><mixed-citation publication-type="journal"><person-group><name><surname>Antoniadou</surname><given-names>Chryssanthi</given-names></name><name><surname>Gerovasileiou</surname><given-names>Vasilis</given-names></name><name><surname>Bailly</surname><given-names>Nicolas</given-names></name></person-group><article-title><tp:taxon-name><tp:taxon-name-part taxon-name-part-type="class">Ascidiacea</tp:taxon-name-part></tp:taxon-name> (<tp:taxon-name><tp:taxon-name-part taxon-name-part-type="phylum">Chordata</tp:taxon-name-part></tp:taxon-name>: <tp:taxon-name><tp:taxon-name-part taxon-name-part-type="subphylum">Tunicata</tp:taxon-name-part></tp:taxon-name>) of Greece: an updated checklist</article-title><source>Biodivers Data J</source><day>01</day><month>11</month><year>2016</year><volume>2016</volume><issue>4</issue><pub-id pub-id-type="doi">10.3897/BDJ.4.e9273</pub-id></mixed-citation></tp:treatment-meta><tp:nomenclature><tp:taxon-name><tp:taxon-name-part taxon-name-part-type="genus">Polyclinum</tp:taxon-name-part> <tp:taxon-name-part taxon-name-part-type="species">aurantium</tp:taxon-name-part></tp:taxon-name><tp:taxon-authority>Milne Edwards, 1841</tp:taxon-authority></tp:nomenclature><tp:treatment-sec sec-type="Notes"><title>Notes</title><p>Recorded by <xref ref-type="bibr" rid="B3043483">Morri et al. (1999)</xref>​</p></tp:treatment-sec><ref-list><ref id="B3043483"><element-citation xmlns:xlink="http://www.w3.org/1999/xlink" publication-type="article" xlink:type="simple"><person-group person-group-type="author"><name name-style="western"><surname>Morri</surname><given-names>C.</given-names></name><name name-style="western"><surname>Bianchi</surname><given-names>C. N.</given-names></name><name name-style="western"><surname>Cocito</surname><given-names>S.</given-names></name><name name-style="western"><surname>Periano</surname><given-names>A.</given-names></name><name name-style="western"><surname>DeBiase</surname><given-names>A. M.</given-names></name><name name-style="western"><surname>Aliani</surname><given-names>S.</given-names></name><name name-style="western"><surname>Pansini</surname><given-names>M.</given-names></name><name name-style="western"><surname>Boyer</surname><given-names>M.</given-names></name><name name-style="western"><surname>Ferdeghini</surname><given-names>F.</given-names></name><name name-style="western"><surname>Pestarino</surname><given-names>M.</given-names></name><name name-style="western"><surname>Dando</surname><given-names>P.</given-names></name></person-group><year>1999</year><article-title>Biodiversity of marine sessile epifauna at an Aegean island subject to hydrothermal activity: Milos, eastern Mediterranean Sea</article-title><source>Marine Biology</source><volume>135</volume><fpage>729</fpage><lpage>739</lpage><pub-id pub-id-type="doi">10.1007/s002270050674</pub-id></element-citation></ref></ref-list></tp:taxon-treatment>
