# Supplementary material for: Ascidiacea (Chordata: Tunicata) of Greece: an updated checklist
Source: Biodivers Data J. 2016 Nov 1;(4):e9273. doi: 10.3897/BDJ.4.e9273 (PMC5136657; doi:10.3897/BDJ.4.e9273)
Supplement: XML Treatment for Herdmania momus [file BDJ.4.e9273-treatment71.xml]

<!DOCTYPE tp:taxon-treatment
  PUBLIC "-//TaxonX//DTD Taxonomic Treatment Publishing DTD v0 20100105//EN" "tax-treatment-NSO.dtd">
<tp:taxon-treatment xmlns:tp="http://www.plazi.org/taxpub"><tp:treatment-meta><mixed-citation publication-type="journal"><person-group><name><surname>Antoniadou</surname><given-names>Chryssanthi</given-names></name><name><surname>Gerovasileiou</surname><given-names>Vasilis</given-names></name><name><surname>Bailly</surname><given-names>Nicolas</given-names></name></person-group><article-title><tp:taxon-name><tp:taxon-name-part taxon-name-part-type="class">Ascidiacea</tp:taxon-name-part></tp:taxon-name> (<tp:taxon-name><tp:taxon-name-part taxon-name-part-type="phylum">Chordata</tp:taxon-name-part></tp:taxon-name>: <tp:taxon-name><tp:taxon-name-part taxon-name-part-type="subphylum">Tunicata</tp:taxon-name-part></tp:taxon-name>) of Greece: an updated checklist</article-title><source>Biodivers Data J</source><day>01</day><month>11</month><year>2016</year><volume>2016</volume><issue>4</issue><pub-id pub-id-type="doi">10.3897/BDJ.4.e9273</pub-id></mixed-citation></tp:treatment-meta><tp:nomenclature><tp:taxon-name><tp:taxon-name-part taxon-name-part-type="genus">Herdmania</tp:taxon-name-part> <tp:taxon-name-part taxon-name-part-type="species">momus</tp:taxon-name-part></tp:taxon-name><tp:taxon-authority>(Savigny, 1816)</tp:taxon-authority></tp:nomenclature><tp:treatment-sec sec-type="Notes"><title>Notes</title><p>Recorded by <xref ref-type="bibr" rid="B3043335">Katsanevakis et al. (2014)</xref>; NIS</p></tp:treatment-sec><ref-list><ref id="B3043335"><element-citation xmlns:xlink="http://www.w3.org/1999/xlink" publication-type="article" xlink:type="simple"><person-group person-group-type="author"><name name-style="western"><surname>Katsanevakis</surname><given-names>S.</given-names></name><name name-style="western"><surname>Acar</surname><given-names>Ü.</given-names></name><name name-style="western"><surname>Ammar</surname><given-names>I.</given-names></name><name name-style="western"><surname>Balci</surname><given-names>B. A.</given-names></name><name name-style="western"><surname>Bekas</surname><given-names>P.</given-names></name><name name-style="western"><surname>Belmonte</surname><given-names>M.</given-names></name><name name-style="western"><surname>Chintiroglou</surname><given-names>C. C.</given-names></name><name name-style="western"><surname>Consoli</surname><given-names>P.</given-names></name><name name-style="western"><surname>Dimiza</surname><given-names>M.</given-names></name><name name-style="western"><surname>Fryganiotis</surname><given-names>K.</given-names></name><name name-style="western"><surname>Gerovasileiou</surname><given-names>V.</given-names></name><name name-style="western"><surname>Gnisci</surname><given-names>V.</given-names></name><name name-style="western"><surname>Gülşahin</surname><given-names>N.</given-names></name><name name-style="western"><surname>Hoffman</surname><given-names>R.</given-names></name><name name-style="western"><surname>Issaris</surname><given-names>Y.</given-names></name><name name-style="western"><surname>Izquierdo-Gomez</surname><given-names>D.</given-names></name><name name-style="western"><surname>Izquierdo-Muñoz</surname><given-names>A.</given-names></name><name name-style="western"><surname>Kavadas</surname><given-names>S.</given-names></name><name name-style="western"><surname>Koehler</surname><given-names>L.</given-names></name><name name-style="western"><surname>Konstantinidis</surname><given-names>E.</given-names></name><name name-style="western"><surname>Mazza</surname><given-names>G.</given-names></name><name name-style="western"><surname>Nowell</surname><given-names>G.</given-names></name><name name-style="western"><surname>Önal</surname><given-names>U.</given-names></name><name name-style="western"><surname>Özen</surname><given-names>M. R.</given-names></name><name name-style="western"><surname>Pafilis</surname><given-names>P.</given-names></name><name name-style="western"><surname>Pastore</surname><given-names>M.</given-names></name><name name-style="western"><surname>C.</surname><given-names>Perdikaris</given-names></name><name name-style="western"><surname>Poursanidis</surname><given-names>D.</given-names></name><name name-style="western"><surname>Prato</surname><given-names>E.</given-names></name><name name-style="western"><surname>Russo</surname><given-names>F.</given-names></name><name name-style="western"><surname>Sicuro</surname><given-names>B.</given-names></name><name name-style="western"><surname>Tarkan</surname><given-names>A. N.</given-names></name><name name-style="western"><surname>Thessalou-Legaki</surname><given-names>M.</given-names></name><name name-style="western"><surname>Tiralongo</surname><given-names>F.</given-names></name><name name-style="western"><surname>Triantaphyllou</surname><given-names>M.</given-names></name><name name-style="western"><surname>Tsiamis</surname><given-names>K.</given-names></name><name name-style="western"><surname>Tunҫer</surname><given-names>S.</given-names></name><name name-style="western"><surname>Turan</surname><given-names>C.</given-names></name><name name-style="western"><surname>Türker</surname><given-names>A.</given-names></name><name name-style="western"><surname>Yapici</surname><given-names>S.</given-names></name></person-group><year>2014</year><article-title>New Mediterranean Biodiversity Records (October, 2014)</article-title><source>Mediterranean Marine Science</source><volume>15</volume><fpage>675</fpage><lpage>695</lpage></element-citation></ref></ref-list></tp:taxon-treatment>
